# Supplementary material for: Industrial technological advance and the employment demand for China’s labour force—Micro evidence from labour hiring in companies
Source: PLoS One. 2024 Nov 19;19(11):e0307564. doi: 10.1371/journal.pone.0307564 (PMC11575794; doi:10.1371/journal.pone.0307564)
Supplement: S1 Data — (XLS) [file pone.0307564.s001.xls]

## Sheet: Sheet1
stkcd	year	Number	lnNumber	CITYCODE	DEA	Size	Lev	Cashflow	Growth	Dual	SOE	lnGdp	is	did	_weight	SFA	DGMM	LP	OP	randomDEA	IV	high	low	other1	production	finance	technical	sales	other2	Upstream	Downstream	lnincome	free
2	2008	16515	9.71202	440300	1.13948	25.5044	0.674441	-0.000286421	0.153833	0	0	10.5132	51.6	0		1.43604	1.12492	8.38101	9.61315	0.61092	2.88043									0.0165054	0.0615862		276.864
2	2009	17616	9.77656	440300	1.13948	25.6477	0.670017	0.067244	0.192459	0	0	10.5836	49.2	0		0.992678	1.33684	8.54438	9.75254	0.675655	2.88043									0.0165054	0.0615862		-720.53
2	2010	22850	10.0367	440300	0.913117	26.0969	0.746861	0.0103751	0.037496	0	0	10.7367	50	0		1.37444	0.874617	8.74941	9.67047	0.89344	2.88043									0.0132265	0.0493516		-455.801
2	2011	27951	10.2382	440300	1.13948	26.4143	0.770997	0.0114427	0.415447	0	0	10.882	49.7	0		1.40437	0.910242	8.68011	9.89958	0.913269	2.88043	24.4177		16288						0.0165054	0.0615862		577.308
2	2012	31019	10.3424	440300	1.02982	26.6603	0.783163	0.00983617	0.436505	0	0	10.952	48.54	0	0.5	1.02725	1.11242	8.6848	10.1326	0.755856	2.88043	25.0717		17493						0.014917	0.0556593		-475.465
2	2013	35330	10.4725	440300	0.859097	26.8954	0.77997	0.00401471	0.313263	0	0	11.0425	47.3	0		0.881496	0.991539	8.84908	10.1155	0.725724	2.88043	25.6552		19624						0.012444	0.046432		652.451
2	2014	40647	10.6127	440300	0.984902	26.9546	0.772046	0.0820694	0.081002	0	0	11.1245	46.3351	0		1.20326	1.1238	8.7877	10.1077	0.692076	2.88043	25.4754		22541						0.0142663	0.0532314		1246.82
2	2017	65159	11.0846	440300	0.890177	27.784	0.839813	0.0706423	0.010063	1	0	11.4043	42.3699	0	0.5	0.967618	0.815412	9.37348	10.0516	0.262563	2.88043	20.8125		61535						0.0128942	0.0481118		938.634
2	2018	65159	11.0846	440300	1.08612	28.0554	0.845856	0.0219931	0.225537	0	0	11.4853	41.83	0		0.67854	0.976197	9.39758	10.1128	0.671586	2.88043	23.6433		79640						0.0157324	0.0587018	0.000618917	4771.83
2	2019	65159	11.0846	440300	0.84963	28.1791	0.843589	0.0264096	0.235873	0	0	11.5868	40.4	0		0.739288	0.842955	9.42369	10.1594	0.426916	2.88043	26.41		96775						0.0123069	0.0459203	0.000616601	6391.74
2	2020	65159	11.0846	440300	1.02976	28.2565	0.812835	0.0284553	0.139219	0	0	11.6151	39.2	0	1	0.759739	0.722044	9.48708	10.1079	0.876969	2.88043	25.37		104904						0.0149161	0.055656	0.000356139	-273.551
2	2021	65159	11.0846	440300	0.946178	28.293	0.797398	0.00212168	0.080375	0	0	11.731	40.379	0		0.675135	0.766704	9.58467	10.2001	0.670804	2.88043	31.21		95965						0.0137054	0.0511385		-2175.81
2	2022	65159	11.0846	440300	0.838841	28.1947	0.769515	0.00156531	0.112723	0	0	11.7685	40.9	0	0.5	0.991121	0.698978	9.48955	10.2706	1.0454	2.88043									0.0121506	0.0453372		-1518.98
4	2008	288	5.66296	440300	0.766675	18.9383	0.491793	0.00851137	0.070836	0	0	10.5132	51.6	0		1.24482	1.02563	6.64424		0.459773	2.88043									0.110219	0.00198331		2.78847
4	2009	291	5.67332	440300	1.11787	19.2558	0.610368	0.202141	0.387068	0	0	10.5836	49.2	0		1.15028	0.801318	6.76903		0.621626	2.88043									0.160708	0.00289182		0.00607294
4	2010	277	5.62402	440300	0.730893	19.0316	0.298574	-0.0637152	1.18592	0	0	10.7367	50	0		0.837181	0.81108	7.03971		0.695843	2.88043									0.105075	0.00189075	0.0313052	-1.03789
4	2011	322	5.77455	440300	0.758013	19.0952	0.294935	0.0986502	-0.432705	0	0	10.882	49.7	0		0.733131	0.943947	7.96706		0.262563	2.88043	27.33			169	23	61	24	45	0.108974	0.0019609	0.0150394	-0.0378274
4	2012	277	5.62402	440300	0.876969	19.0778	0.232528	0.0910393	0.306825	0	0	10.952	48.54	0		0.614505	0.678249	7.89896		0.77466	2.88043	31.77		112	191	16	21	7	42	0.126075	0.00226863	0.0127564	-4.19735
4	2013	243	5.49306	440300	0.896185	19.3051	0.403239	-0.0868971	-0.252444	0	0	11.0425	47.3	0		0.822732	0.853413	7.92377		0.643201	2.88043	23.8683		107	166	14	20	7	36	0.128838	0.00231834	0.00799533	-0.171443
4	2014	220	5.39363	440300	0.698139	19.6394	0.534754	-0.0163593	0.107499	0	0	11.1245	46.3351	0	0.5	0.871291	0.850408	7.98084		0.668107	2.88043	27.73		82	142	14	21	6	37	0.100366	0.00180601	0.00721097	-0.580922
4	2017	172	5.14749	440300	0.719362	19.4096	0.315247	0.0537095	-0.518178	1	0	11.4043	42.3699	0		0.700533	0.747302	8.18292		0.748	2.88043	23.84		83	72	9	65	6	20	0.103417	0.00186092	0.0191708	2.62159
4	2018	210	5.34711	440300	0.567663	19.6768	0.477966	-0.151804	1.64685	1	0	11.4853	41.83	0		0.832801	0.87231	8.17155		0.909695	2.88043	31.43		74	94	13	76	7	20	0.0816086	0.00146849	0.0497349	-9.40563
4	2019	251	5.52545	440300	0.670804	21.1251	0.0602434	-0.0106196	-0.574356	1	0	11.5868	40.4	0		0.605452	0.535402	8.20251		0.67125	2.88043	60.96		10	19	12	115	85	20	0.0964364	0.0017353	0.000680901	-26.3806
4	2020	264	5.57595	440300	0.725724	21.1702	0.0682637	0.00254158	1.59159	1	0	11.6151	39.2	0		0.506457	0.660815	8.39148		0.725724	2.88043	61.36		11	11	11	147	75	20	0.104332	0.00187737	0.0209749	2.28334
4	2021	309	5.73334	440300	0.61934	20.8281	0.146164	0.00279274	0.02999	1	0	11.731	40.379	0		0.823808	0.540235	8.4102		0.629367	2.88043	57.6		14	12	10	190	70	27	0.0890379	0.00160217		-53.1389
4	2022	296	5.69036	440300	0.670438	20.1706	0.387338	-0.057426	-0.423891	1	0	11.7685	40.9	0		0.611739	0.518595	8.15712		0.670014	2.88043	58.11		2	41	9	163	52	31	0.0963838	0.00173435		-42.5301
6	2008	177	5.17615	440300	1.13948	22.5018	0.716675	-0.171999	-0.00224	0	1	10.5132	51.6	0	0.5	1.43604	1.12492	8.38101	8.41442	0.614851	2.88043									0.0165054	0.0615862		84.0504
6	2009	250	5.52146	440300	1.13948	22.7073	0.698577	0.0507463	0.809881	0	1	10.5836	49.2	0		0.992678	1.33684	8.54438	8.91592	0.264566	2.88043									0.0165054	0.0615862		-220.171
6	2010	726	6.58755	440300	0.913117	22.8713	0.701421	0.126842	0.264703	0	1	10.7367	50	0		1.37444	0.874617	8.74941	8.65604	0.612199	2.88043									0.0132265	0.0493516		153.56
6	2011	283	5.64545	440300	1.13948	22.8422	0.652855	0.144024	0.107127	0	1	10.882	49.7	0	2	1.40437	0.910242	8.68011	9.22085	0.639227	2.88043			9		34			249	0.0165054	0.0615862		239.16
6	2012	290	5.66988	440300	1.02982	22.9579	0.620165	0.233491	0.188072	0	1	10.952	48.54	0	2	1.02725	1.11242	8.6848	9.40043	0.535614	2.88043			81				35	255	0.014917	0.0556593		-56.6485
6	2013	296	5.69036	440300	0.859097	23.0227	0.579972	-0.0893136	0.498858	0	1	11.0425	47.3	0	0.5	0.881496	0.991539	8.84908	9.7951	0.924305	2.88043	72.6351		7		30		34	232	0.012444	0.046432		-66.8528
6	2014	329	5.79606	440300	0.984902	23.1874	0.64142	-0.0934173	-0.494946	0	1	11.1245	46.3351	0	0.5	1.20326	1.1238	8.7877	9.07961	0.359843	2.88043	73.25		4		38		48	243	0.0142663	0.0532314		118.284
6	2017	370	5.9135	440300	0.890177	23.2989	0.565648	0.0537964	-0.118903	0	1	11.4043	42.3699	0		0.967618	0.815412	9.37348	9.25569	0.577745	2.88043	80.27		10		45	170	64	91	0.0128942	0.0481118		325.354
6	2018	377	5.93225	440300	1.08612	23.3287	0.528236	0.118691	-0.151246	0	1	11.4853	41.83	0	0.5	0.67854	0.976197	9.39758	9.05424	0.602276	2.88043	84.35		11		45	180	43	109	0.0157324	0.0587018		25.9692
6	2019	385	5.95324	440300	0.84963	23.4798	0.544612	-0.0123374	0.485494	0	1	11.5868	40.4	0		0.739288	0.842955	9.42369	9.38918	0.672973	2.88043	85.45		10		49	186	41	109	0.0123069	0.0459203		-135.816
6	2020	397	5.98394	440300	1.02976	23.4599	0.492185	-0.0108525	-0.213489	0	1	11.6151	39.2	0	2	0.759739	0.722044	9.48708	9.04364	0.844385	2.88043	86.15		10		50	190	44	113	0.0149161	0.055656		77.0366
6	2021	403	5.99894	440300	0.946178	23.8846	0.65322	-0.164174	0.052419	0	1	11.731	40.379	0	0.5	0.675135	0.766704	9.58467	9.09021	0.734589	2.88043	88.09		11		49	195	43	116	0.0137054	0.0511385		-198.018
6	2022	425	6.05209	440300	0.838841	23.9966	0.679176	0.0877102	0.197905	0	1	11.7685	40.9	0		0.991121	0.698978	9.48955	9.2268	0.32518	2.88043	90.12		9		57	222	54	92	0.0121506	0.0453372		-34.2933
8	2008	82	4.40672	110000	0.927063	18.1839	0.0627815	0.00892472	0.154081	0	0	9.31605	25.7	0	1.5	1.11194	0.970929	6.64424	5.08388	0.909695	5.04226										0.0111582		-0.25413
8	2009	82	4.40672	110000	0.986386	18.1901	0.0765887	0.046621	-0.117166	0	0	9.40533	23.5	0	0.5	0.899535	0.938057	6.76903	5.00361	0.790235	5.04226										0.0118722		0.0869558
8	2010	82	4.40672	110000	0.83331	18.1714	0.0505478	-0.00540302	0.034115	0	0	9.55489	24	0	1	0.792634	1.02964	7.03971	4.99498	0.390802	5.04226										0.0100298		-0.102827
8	2011	82	4.40672	110000	1.01178	18.1624	0.0505478	-0.0133366	0.339574	0	0	9.69597	23.1	0	1.5	1.03754	1.00844	7.15688	5.3184	1.00202	5.04226	43.48		14		3	8		11		0.0121778		-0.0820582
8	2012	1685	7.42952	110000	0.783301	20.2352	0.118931	0.141188	2.77995	0	0	9.7914	22.7	0	0.5	0.630395	0.888688	7.16061	6.00101	0.612199	5.04226	2.67		726	62	105		15	1503		0.00942785		3.70068
8	2013	1622	7.39142	110000	0.587878	20.2559	0.100605	0.10657	-0.081551	0	0	9.89348	22.3	0	0.5	0.816429	0.627972	7.35608	5.94063	0.669786	5.04226	4.439	95.561		73	114		19	1382		0.00707573		-0.247643
8	2014	1299	7.16935	110000	0.83489	20.3288	0.112276	0.101922	0.008977	0	0	9.96791	21.3063	0	2.5	0.720307	0.783564	7.26943	6.06457	0.311605	5.04226	2.35	97.64			93		15	1191		0.0100488		3.32024
8	2017	2417	7.79028	110000	0.792056	23.0915	0.326949	-0.00495949	0.242497	0	0	10.2405	19.014	0	1	0.648536	0.692856	8.54237	7.80546	0.708387	5.04226	51.63		439	244	94	1377	148	554		0.00953322	0.0192483	30.3076
8	2018	2631	7.87512	110000	0.686972	23.0714	0.29251	-0.0564255	0.100376	0	1	10.3196	18.63	0		0.541997	0.473717	8.41947	7.84272	0.787882	5.04226	54.85		478	246	114	1490	203	578		0.00826843	0.023218	52.9831
8	2019	2618	7.87017	110000	0.552747	23.2119	0.370962	0.000441634	0.255465	0	1	10.4737	16.2	0	1	0.788103	0.717815	8.57079	8.04528	0.7562	5.04226	56.72		407	289	115	1508	281	425		0.00665289	0.0224293	80.1676
8	2020	2394	7.78072	110000	0.837825	23.2749	0.480167	0.0405384	-0.404524	0	1	10.4941	15.9	0	0.5	0.74111	0.805011	8.58564	7.56935	0.53439	5.04226	56.47		356	274	115	1382	243	380		0.0100841	0.0203874	5.52687
8	2021	2240	7.71423	110000	0.659516	23.2393	0.568954	0.0370591	0.155036	1	1	10.6034	18.0499	0	3	0.586092	0.695845	8.45112	7.75245	0.657036	5.04226	55.18		313	247	118	1273	258	344		0.00793797		-41.4046
8	2022	2331	7.75405	110000	0.539016	23.1435	0.601696	0.0509706	-0.199499	1	1	10.6361	15.9	0		0.639601	0.604843	8.4344	7.50646	0.526266	5.04226	54.22		320	244	115	1336	292	344		0.00648762		65.2396
9	2008	4632	8.44074	440300	1.13948	22.5289	0.589999	0.0687235	0.484346	1	0	10.5132	51.6	0		0.981389	1.20837	8.05641	7.60726	0.766675	2.88043									0.160384		0.000272035	27.5086
9	2009	5148	8.54636	440300	0.948785	22.7384	0.602092	0.0846784	0.130402	1	0	10.5836	49.2	0		0.891584	0.917699	8.00263	7.67767	0.629367	2.88043									0.133543		0.000390649	-25.0619
9	2010	5496	8.61178	440300	0.820498	23.0283	0.62953	-0.0584907	-0.016092	1	0	10.7367	50	0		0.824265	0.775401	8.09898	7.63332	0.89344	2.88043									0.115487		0.000848925	-98.2655
9	2011	5697	8.64769	440300	0.896427	23.1901	0.650402	-0.0702688	0.263767	1	0	10.882	49.7	0	0.5	0.901498	0.890672	8.19163	7.83953	0.536396	2.88043	20.39	41.6	2165	1441	214	721	973	2348	0.126174		0.00224686	-20.4975
9	2012	5642	8.63799	440300	0.669871	23.3013	0.643669	0.026628	-0.010003	1	0	10.952	48.54	0		0.889935	0.668385	7.52013	7.82148	0.519274	2.88043	25.86		2882	1141	202	750	1011	2538	0.0942855		0.00393486	100.031
9	2013	7358	8.90354	440300	0.861313	23.3342	0.628798	0.00590807	0.032409	1	0	11.0425	47.3	0	0.5	0.883913	0.770623	7.71499	7.70155	0.89344	2.88043	18.9046	81.0954		2178	273	932	977	2998	0.121231		0.00509898	94.9396
9	2014	7457	8.91691	440300	0.760615	23.4128	0.628934	0.0322322	0.037654	1	0	11.1245	46.3351	0		0.671993	0.635178	7.5623	7.72857	0.760615	2.88043	21.01	78.99		2104	238	1245	970	2900	0.107058		0.00800057	-165.341
9	2017	10944	9.30055	440300	0.539632	24.0231	0.633121	0.0144196	0.095413	1	0	11.4043	42.3699	0		0.553188	0.768618	7.96266	7.96906	0.499957	2.88043	18.1	34.19	5221	3726	274	2072	1235	3637	0.0759542		0.0101412	-275.552
9	2018	13620	9.51929	440300	0.82049	24.1194	0.649896	0.0912181	0.668047	1	0	11.4853	41.83	0		0.659935	0.599902	8.02083	8.36519	0.639227	2.88043	19.11	34.7	6291	5083	341	2416	1851	3929	0.115485		0.0126028	12.1971
9	2019	13239	9.49092	440300	0.781925	24.1314	0.645559	0.0442812	0.019903	1	0	11.5868	40.4	0	0.5	0.795105	0.671612	8.14268	8.39062	0.511963	2.88043	20.47	37.07	5620	4175	340	2603	1737	4384	0.110057		0.0135404	77.0742
9	2020	13345	9.4989	440300	0.848098	24.1845	0.584217	0.0205653	-0.113391	1	0	11.6151	39.2	0		0.582871	0.577651	8.10912	8.26741	0.727226	2.88043	22.16	38.1	5303	4226	344	2939	1797	4039	0.119371		0.0137804	-124.517
9	2021	14335	9.57046	440300	0.541596	24.3362	0.577624	-0.00753301	0.656944	1	0	11.731	40.379	0		0.524377	0.551605	8.20782	8.73234	0.639227	2.88043	22.82	39.6	5388	5028	358	3325	1833	3791	0.0762306			184.444
9	2022	17193	9.75226	440300	0.558059	24.6801	0.639676	0.00555475	0.822934	1	0	11.7685	40.9	0		0.609972	0.6494	8.20001	9.20913	0.508575	2.88043	23.26	34.65	7238	6593	405	4141	1995	4059	0.0785478			-242.163
10	2008	82	4.40672	440300	1.13948	19.1243	0.646314	-0.031205	-0.073766	0	0	10.5132	51.6	0		0.839548	1.12621	6.64424	7.25862	0.607047	2.88043										0.0242915		0.561002
10	2009	82	4.40672	440300	0.675647	19.2616	0.638654	0.0493861	0.221573	1	0	10.5836	49.2	0		0.678341	0.653075	6.76903	7.48066	0.936004	2.88043										0.0144034		-0.389152
10	2010	82	4.40672	440300	0.8478	19.173	0.59742	-0.0328436	0.034152	1	0	10.7367	50	0		0.875242	0.672126	7.03971	7.52134	0.694387	2.88043										0.0180734	0.0071593	0.504546
10	2011	444	6.09582	440300	0.770351	19.2889	0.60644	0.0273505	0.211965	1	0	10.882	49.7	0	1	0.9555	1.02751	7.15688	6.22912	0.906958	2.88043			20					12		0.0164223		0.986534
10	2012	420	6.04025	440300	0.847079	19.2952	0.602239	-0.00918454	0.022329	0	0	10.952	48.54	0		0.809979	0.720988	7.16061	6.28476	0.302161	2.88043	7.86		243	234	12	41	51	82		0.018058	0.0264105	0.266812
10	2013	596	6.39024	440300	0.673455	20.7507	0.358152	0.00412459	0.925853	0	0	11.0425	47.3	0	0.5	0.700884	0.797784	7.80857	6.75504	0.643201	2.88043	25.5034	74.4967		267	20	145	67	97		0.0143567	0.00423842	-54.9687
10	2014	302	5.71043	440300	0.84322	20.5054	0.314128	-0.15007	-0.364488	0	0	11.1245	46.3351	0		0.752056	0.842274	7.8258	6.62509	0.807729	2.88043	50.67	49.34		126	14	77	35	50		0.0179757		0.407169
10	2017	489	6.19236	440300	0.813069	21.8563	0.620116	0.181686	-0.280622	0	0	11.4043	42.3699	0	1	0.693723	0.877391	9.3109	7.56198	0.758013	2.88043			273	221	29	67	71	101		0.017333		-111.051
10	2018	545	6.30079	440300	0.742642	21.9091	0.819505	-0.0728419	-0.544245	0	0	11.4853	41.83	0		0.905705	0.867314	9.41163	6.71423	0.793239	2.88043	52.3	47.7		52	46	279	21	147		0.0158316	0.00062803	32.4488
10	2019	339	5.826	440300	0.494748	22.1799	0.824373	0.00703002	2.77995	0	0	11.5868	40.4	0		0.728996	0.512769	7.87568	8.68199	0.520684	2.88043	46.01	53.98		37	43	149	19	91		0.010547	0.00039383	15.8744
10	2020	278	5.62762	440300	0.676681	21.9879	0.769527	-0.101871	-0.255949	0	0	11.6151	39.2	0		0.686534	0.663712	9.45136	8.53197	0.359843	2.88043	42.45	57.55			39	169		70		0.0144255	0	5.90356
10	2021	290	5.66988	440300	0.801313	22.2466	0.812883	-0.0120536	0.247323	0	0	11.731	40.379	0	0.5	0.626199	0.603131	7.7986		0.993001	2.88043	43.1	56.89		4	36	174	13	63		0.0170824		10.5396
10	2022	198	5.28827	440300	0.534809	22.0105	0.752552	-0.168154	-0.574356	0	0	11.7685	40.9	0	1	0.627822	0.628729	8.15712		0.793239	2.88043	44.95	55.05			27	121	5	45		0.011401		-56.0331
11	2008	2724	7.90986	440300	1.13948	21.4704	0.729266	-0.0112291	0.872351	0	1	10.5132	51.6	0	1	1.43604	1.12492	6.64424	6.49258	0.519274	2.88043									0.0165054	0.0615862		-5.29725
11	2009	2679	7.8932	440300	1.13948	21.7651	0.766335	0.249457	0.355917	0	1	10.5836	49.2	0		0.992678	1.33684	8.00263	6.82767	0.961881	2.88043									0.0165054	0.0615862		16.6378
11	2010	2752	7.92008	440300	0.913117	21.7925	0.699635	-0.034936	0.174845	0	1	10.7367	50	0	0.5	1.37444	0.874617	8.74941	6.97462	0.813673	2.88043									0.0132265	0.0493516		17.601
11	2011	2723	7.90949	440300	1.13948	21.9759	0.676791	-0.103288	0.418244	0	1	10.882	49.7	0	1.5	1.40437	0.910242	8.68011	7.34293	0.344564	2.88043			1206	1775	96	542	120	190	0.0165054	0.0615862		24.3927
11	2012	2750	7.91936	440300	1.02982	22.0972	0.619304	0.203942	0.321415	0	1	10.952	48.54	0		1.02725	1.11242	8.6848	7.60242	0.339564	2.88043			1250	1783	95	550	130	192	0.014917	0.0556593		8.64721
11	2013	3110	8.04238	440300	0.859097	22.0774	0.534334	0.0285095	-0.130055	0	1	11.0425	47.3	0	0.5	0.881496	0.991539	8.84908	7.40656	0.97968	2.88043				1956	110	670	185	189	0.012444	0.046432		-9.40614
11	2014	3167	8.06054	440300	0.984902	22.0799	0.465632	-0.00376667	-0.216632	0	1	11.1245	46.3351	0	0.5	1.20326	1.1238	8.7877	7.16564	0.61934	2.88043	8.02	91.98		1988	116	685	193	185	0.0142663	0.0532314		6.81914
11	2017	5196	8.55564	440300	0.890177	22.4084	0.458117	-0.0642033	0.410589	0	1	11.4043	42.3699	0	1	0.967618	0.815412	9.37348	7.81126	0.584047	2.88043			5196	3626	177	867	202	324	0.0128942	0.0481118		7.92474
11	2018	5504	8.61323	440300	1.08612	22.4846	0.425931	0.193051	-0.040435	0	1	11.4853	41.83	0		0.67854	0.976197	9.39758	7.73403	0.273317	2.88043			5504	3838	203	915	213	335	0.0157324	0.0587018		36.2354
11	2019	7769	8.9579	440300	0.84963	23.1003	0.696768	0.0872398	0.421359	0	1	11.5868	40.4	0		0.739288	0.842955	9.42369	7.83884	0.668107	2.88043			7769	5382	249	1286	211	641	0.0123069	0.0459203		-113.946
11	2020	8035	8.99156	440300	1.02976	23.2253	0.690259	0.0315791	0.036021	0	1	11.6151	39.2	0	0.5	0.759739	0.722044	9.48708	7.84159	0.853819	2.88043			8035	5557	244	1380	214	640	0.0149161	0.055656		-79.9213
11	2021	7658	8.94351	440300	0.946178	23.403	0.689266	-0.124354	0.094434	0	1	11.731	40.379	0		0.675135	0.766704	9.58467	7.96063	0.787882	2.88043			3127	5420	191	1302	157	588	0.0137054	0.0511385		70.2182
11	2022	9330	9.14099	440300	0.838841	23.4833	0.717169	0.0066602	-0.174377	0	1	11.7685	40.9	0		0.991121	0.698978	9.48955	7.69279	0.552137	2.88043			3527	6863	201	1453	175	638	0.0121506	0.0453372		62.2237
12	2008	8703	9.07142	440300	0.608544	23.0628	0.536142	0.0992874	0.020395	1	1	10.5132	51.6	0	0.5	0.543353	0.568063	7.62067	7.55395	0.540905	2.88043									0.0164166	0.0547771		-64.8703
12	2009	10109	9.22118	440300	0.358716	23.1133	0.485852	0.153045	0.235347	0	1	10.5836	49.2	0		0.428999	0.395243	7.67641	7.66435	0.859097	2.88043									0.00967702	0.0322892		34.5923
12	2010	11719	9.36897	440300	0.459773	23.2466	0.457945	0.189766	0.466906	0	0	10.7367	50	0		0.482471	0.409395	7.90393	7.96859	0.909026	2.88043									0.0124032	0.0413857	0.00517444	-165.62
12	2011	11909	9.38505	440300	0.296956	23.4499	0.521906	0.110496	0.068026	1	0	10.882	49.7	0		0.379319	0.315368	8.02459	8.02164	0.659516	2.88043			4361	8229	157	2133	734	656	0.00801093	0.02673	0.0091424	12.1205
12	2012	11373	9.339	440300	0.323153	23.386	0.493004	0.120384	-0.154324	1	0	10.952	48.54	0		0.279271	0.288737	7.8947	7.87657	0.874161	2.88043	17.33		7105	6402	146	1659	600	2566	0.00871764	0.0290881	0.0113583	55.7052
12	2013	9956	9.20593	440300	0.424319	23.4366	0.442868	0.112665	0.105719	1	0	11.0425	47.3	0		0.463049	0.301626	7.93132	8.05433	0.835153	2.88043	19.4154		5739	5595	143	1502	573	2143	0.0114468	0.0381944	0.0119292	-35.2554
12	2014	10432	9.25263	440300	0.41502	23.4501	0.442985	0.0920062	-0.089127	0	0	11.1245	46.3351	0	0.5	0.303851	0.417205	7.97882	7.92245	0.878558	2.88043	18.36		6307	6980	135	1408	609	1300	0.0111959	0.0373573	0.0137686	252.472
12	2017	12105	9.40137	440300	0.41843	23.6955	0.55057	0.126104	0.212313	0	0	11.4043	42.3699	0		0.376491	0.312437	8.17748	8.27274	1.02976	2.88043	19.78		7368	8835	116	1500	582	1072	0.0112879	0.0376643	0.0188501	-90.7916
12	2018	10800	9.2873	440300	0.450762	23.6737	0.505634	0.111455	-0.024766	0	0	11.4853	41.83	0		0.434299	0.428039	8.24579	8.3145	0.996001	2.88043	22.2		6413	7593	118	1435	599	1055	0.0121601	0.0405746	0.01997	-15.5672
12	2019	10454	9.25474	440300	0.273317	23.6248	0.457957	0.130707	-0.013001	0	0	11.5868	40.4	0		0.328472	0.293335	8.3143	8.31841	0.850241	2.88043	23.2		6108	7194	119	1456	623	1062	0.00737322	0.0246022	0.0242228	144.682
12	2020	10558	9.26464	440300	0.352548	23.6071	0.406367	0.152694	0.019025	0	0	11.6151	39.2	0	0.5	0.339317	0.391719	8.31826	8.33747	0.638101	2.88043	24.32		6040	7205	128	1489	662	1074	0.00951062	0.031734	0.0243048	-168.222
12	2021	11910	9.38513	440300	0.311605	23.716	0.404872	0.195698	0.277173	0	0	11.731	40.379	0	0.5	0.279265	0.262116	8.41241	8.52827	0.998525	2.88043	24.19		6730	8095	135	1973	734	973	0.00840611	0.0280486		-88.441
12	2022	14259	9.56514	440300	0.262563	23.9777	0.483645	0.0755529	0.115171	0	0	11.7685	40.9	0		0.349868	0.266435	8.37332	8.5292	0.787882	2.88043	23.25		8228	9879	150	2284	826	1120	0.00708311	0.0236342		44.3224
14	2008	110	4.70048	440300	1.13948	21.2344	0.743529	-0.0572416	0.678886	0	1	10.5132	51.6	0	1	1.43604	1.12492	8.38101	7.44345	0.435389	2.88043									0.0165054	0.0615862		18.8284
14	2009	104	4.64439	440300	1.13948	21.2783	0.719721	0.245638	1.22309	0	1	10.5836	49.2	0	0.5	0.992678	1.33684	8.54438	8.274	0.787882	2.88043									0.0165054	0.0615862		19.7258
14	2010	98	4.58497	440300	0.913117	21.1868	0.647874	0.0423921	0.059516	0	1	10.7367	50	0	1	1.37444	0.874617	8.74941	8.36512	0.672325	2.88043									0.0132265	0.0493516		-12.1867
14	2011	177	5.17615	440300	1.13948	21.3096	0.663812	-0.145974	-0.456148	0	1	10.882	49.7	0		1.40437	0.910242	8.68011	7.47487	0.390802	2.88043	55.93		26		16	79	23	59	0.0165054	0.0615862		-21.7975
14	2012	173	5.15329	440300	1.02982	21.4266	0.686526	0.0457373	0.053701	0	1	10.952	48.54	0		1.02725	1.11242	8.6848	7.54318	0.558059	2.88043	57.22		22		19	85	17	52	0.014917	0.0556593		43.7254
14	2013	217	5.3799	440300	0.859097	21.3613	0.649425	0.0392027	0.338565	0	1	11.0425	47.3	0	0.5	0.881496	0.991539	8.84908	7.72132	0.874161	2.88043	48.3871	51.6129			13	83	25	96	0.012444	0.046432		-39.107
14	2014	217	5.3799	440300	0.984902	21.5283	0.676601	-0.143933	-0.092446	0	1	11.1245	46.3351	0		1.20326	1.1238	8.7877	7.64079	0.311605	2.88043	48.84	51.15			13	83	25	96	0.0142663	0.0532314		-15.4058
14	2017	156	5.04986	440300	0.890177	21.1474	0.476437	0.249457	-0.173363	0	1	11.4043	42.3699	0	0.5	0.967618	0.815412	9.37348	7.82057	0.670438	2.88043	53.85	46.15			11	51	11	83	0.0128942	0.0481118		25.2529
14	2018	148	4.99721	440300	1.08612	21.3742	0.504366	-0.0616091	-0.302474	0	1	11.4853	41.83	0	1	0.67854	0.976197	9.39758	7.49699	0.672413	2.88043	54.05	45.94			11	51	11	75	0.0157324	0.0587018		-0.834805
14	2019	154	5.03695	440300	0.84963	21.4025	0.515342	0.0164713	0.224095	0	1	11.5868	40.4	0		0.739288	0.842955	9.42369	7.68647	0.451129	2.88043	53.25	46.75			11	52	12	79	0.0123069	0.0459203		4.97101
14	2020	153	5.03044	440300	1.02976	21.6127	0.608096	0.106485	-0.208761	0	1	11.6151	39.2	0		0.759739	0.722044	9.48708	7.41167	1.00202	2.88043	53.59	46.4			11	52	12	78	0.0149161	0.055656		-5.7145
14	2021	128	4.85203	440300	0.946178	21.655	0.608645	-0.0285489	0.851127	0	1	11.731	40.379	0	1.5	0.675135	0.766704	9.58467	8.11616	0.670804	2.88043	59.37	40.63			13	23	12	80	0.0137054	0.0511385		15.3098
14	2022	109	4.69135	440300	0.838841	21.8188	0.59228	0.11786	0.189899	0	1	11.7685	40.9	0		0.991121	0.698978	9.48955	8.28081	0.698139	2.88043	61.47	38.53			8	22	12	67	0.0121506	0.0453372		12.5043
16	2008	17217	9.75365	440300	0.737551	23.0794	0.617391	0.0343729	0.002976	1	1	10.5132	51.6	0	2	1.03968	1.04651	7.9248	8.37684	0.672325	2.88043										0.108053		-2.16024
16	2009	2555	7.84581	440300	0.875522	23.331	0.697358	0.0216761	0.086335	1	1	10.5836	49.2	0		0.691934	1.03718	7.78336	9.3847	0.800606	2.88043										0.128266		19.6989
16	2010	20424	9.92447	440300	0.90533	23.5246	0.743477	-0.026283	0.290551	1	1	10.7367	50	0	1	0.86228	1.09925	8.04555	8.62383	1.08282	2.88043										0.132633	0.00966283	-54.7587
16	2011	19724	9.88959	440300	0.844385	23.551	0.749408	-0.0810629	-0.052236	1	1	10.882	49.7	0		0.890252	0.874561	7.96058	8.57383	0.569363	2.88043	14.6		16844	13807		1139	3172	1606		0.123704	0.0100381	41.1581
16	2012	20798	9.94261	440300	0.89344	23.5304	0.743593	-0.0216897	0.130737	0	1	10.952	48.54	0	1	0.835048	0.616702	7.83635	8.66642	0.554632	2.88043	16.05		17459	14241		1254	3517	1786		0.130891	0.0125096	57.9481
16	2013	20542	9.93023	440300	0.807729	23.4797	0.728132	0.14503	0.091007	0	1	11.0425	47.3	0	1	0.600634	0.820471	7.87999	8.75875	0.526266	2.88043	15.3393		10484	13874		1334	3570	1764		0.118334	0.0145927	24.1165
16	2014	18776	9.84033	440300	0.813071	23.5434	0.743884	-0.0381651	-0.029153	0	1	11.1245	46.3351	0		0.72165	0.896311	7.95354	8.77804	0.556356	2.88043	15.95	84.05				1227	3718	13831		0.119117	0.0130517	-78.1912
16	2017	17822	9.78819	440300	0.779063	23.8828	0.652011	-0.171999	0.538363	0	1	11.4043	42.3699	0	1	0.52181	0.605203	8.28626	9.28701	0.28881	2.88043	14.8917	85.1083		10389	642	1353	4126	1312		0.114134	0.0139938	118.139
16	2018	18965	9.85035	440300	0.7562	24.2193	0.713465	-0.0979178	0.477109	1	1	11.4853	41.83	0	1.5	0.729928	0.54298	8.26278	9.61555	0.694387	2.88043	14.5321	85.468		9286	680	1467	6106	1426		0.110785	0.0120194	573.957
16	2019	19286	9.86713	440300	0.694387	24.4748	0.766908	-0.036254	0.194948	1	1	11.5868	40.4	0	0.5	0.616716	0.85857	8.34374	9.78093	0.88472	2.88043	15.12	84.88		9753	692	1494	5912	1435		0.101729	0.0117548	-671.67
16	2020	17216	9.75359	440300	0.752862	24.6328	0.78505	0.00358119	-0.086491	1	1	11.6151	39.2	0		0.829604	0.603326	8.38688	9.72966	0.84963	2.88043	19.57	80.43		9118	686	1504	4461	1447		0.110296	0.0137077	167.784
16	2021	16238	9.69511	440300	0.614851	24.409	0.744174	0.0202825	-0.024732	1	1	11.731	40.379	0		0.619915	0.584744	8.44419	9.71574	0.752862	2.88043	23.34	76.66		9037	695	1505	3599	1402		0.090077		-406.684
16	2022	14513	9.5828	440300	0.508575	24.3613	0.777428	-0.0138967	-0.397069	1	1	11.7685	40.9	0	1.5	0.537236	0.742627	8.3164	9.26262	0.670438	2.88043	25.91	74.09		7629	672	1537	3287	1388		0.0745074		-965.224
17	2008	188	5.23644	440300	0.927063	19.0672	0.947168	-0.0753934	0.168804	0	0	10.5132	51.6	0		1.11194	0.970929	6.64424	7.01829	0.913269	2.88043										0.0111582		-4.44002
17	2009	87	4.46591	440300	0.986386	18.9495	0.947168	0.0231035	-0.048485	0	0	10.5836	49.2	0		0.899535	0.938057	6.76903	7.4048	0.906958	2.88043										0.0118722		4.6201
17	2010	84	4.43082	440300	0.83331	18.7439	0.947168	0.0470176	0.146102	0	0	10.7367	50	0		0.792634	1.02964	7.03971	7.56592	0.793239	2.88043										0.0100298		2.38551
17	2011	84	4.43082	440300	1.01178	18.7263	0.947168	0.00257029	0.073626	0	0	10.882	49.7	0		1.03754	1.00844	7.15688	7.66274	0.731967	2.88043	30.95			8	11	32	12	21		0.0121778		0.127756
17	2012	82	4.40672	440300	0.783301	18.9071	0.947168	-0.0432008	-0.08789	0	0	10.952	48.54	0		0.630395	0.888688	7.16061	7.61246	0.643201	2.88043	32.91			8	10	30	12	19		0.00942785		2.55622
17	2013	82	4.40672	440300	0.587878	18.8362	0.947168	-0.171999	-0.074157	0	0	11.0425	47.3	0		0.816429	0.627972	7.00148	7.78507	0.469886	2.88043			10	13	6	8	9	12		0.00707573		-3.43544
17	2014	82	4.40672	440300	0.83489	17.7569	0.737887	0.0761522	-0.217774	0	0	11.1245	46.3351	0		0.720307	0.783564	8.50871	7.47545	0.829053	2.88043				16	6	7	9	11		0.0100488		-0.0195495
17	2017	82	4.40672	440300	0.792056	18.1136	0.743597	-0.0466501	-0.031555	1	0	11.4043	42.3699	0		0.648536	0.692856	8.54237	6.78364	0.825463	2.88043			15	19	6	8	10	8		0.00953322	0.012498	-0.0204644
17	2018	82	4.40672	440300	0.686972	18.1093	0.768162	-0.129425	-0.12789	1	0	11.4853	41.83	0		0.541997	0.473717	8.41947	6.68815	0.694387	2.88043			17	19	6	8	12	8		0.00826843	0.012212	-0.00949144
17	2019	82	4.40672	440300	0.552747	17.9544	0.817616	-0.171999	-0.365986	1	0	11.5868	40.4	0		0.788103	0.717815	8.57079	6.27498	0.776458	2.88043			14	19	7	8	15	10		0.00665289	0.0438884	-0.220086
17	2020	82	4.40672	440300	0.837825	18.3345	0.720498	0.0429705	0.550294	1	0	11.6151	39.2	0		0.74111	0.805011	7.87574	6.72085	0.924305	2.88043			19	14	8	24	9	10		0.0100841	0.0273251	-1.00894
17	2021	82	4.40672	440300	0.659516	18.394	0.753473	0.160984	0.402088	1	0	11.731	40.379	0		0.586092	0.695845	8.45112	6.93151	0.704265	2.88043	36.07		18	11	7	19	12	12		0.00793797		0.0572556
17	2022	82	4.40672	440300	0.539016	19.8001	0.232612	-0.171999	1.69151	0	0	11.7685	40.9	0		0.639601	0.604843	8.4344	7.86441	0.612199	2.88043	38.1		18	8	7	18	16	14		0.00648762		-29.1786
19	2008	420	6.04025	440300	0.999895	20.092	0.279769	0.000971894	-0.213914	0	1	10.5132	51.6	0		1.08622	0.802665	8.00352	5.99177	0.61934	2.88043									0.158851	0.00124856		-1.29147
19	2009	440	6.08677	440300	0.726688	20.2506	0.413914	0.00275189	0.218532	0	1	10.5836	49.2	0	0.5	0.860641	0.746562	8.12584	6.15097	0.842	2.88043									0.115448	0.00090741		-1.83055
19	2010	610	6.41346	440300	0.936004	20.3054	0.433623	0.00793206	0.247935	0	1	10.7367	50	0	1	0.998737	0.917107	8.28878	6.1937	0.530966	2.88043									0.148701	0.00116878		-4.09724
19	2011	653	6.48158	440300	0.798618	20.7834	0.162047	-0.0176938	0.38483	0	1	10.882	49.7	0		1.03899	0.823984	8.41555	6.48798	0.817089	2.88043	15.01	28.33	370	272	40	116	40	185	0.126875	0.000997229		-48.9161
19	2012	712	6.56808	440300	0.671586	20.9246	0.177289	-0.0396032	-0.023379	0	1	10.952	48.54	0		1.05547	0.856905	8.44441	6.41778	0.767804	2.88043	18.26	24.72	406	317	46	113	57	179	0.106694	0.000838605	0.0149636	-11.5656
19	2013	820	6.7093	440300	0.827139	21.0134	0.243113	-0.00891628	0.410336	0	1	11.0425	47.3	0		0.747866	0.940598	8.34509	6.64382	0.657036	2.88043	18.0488	81.9512		400	47	117	101	155	0.131406	0.00103284	0.0102065	3.00586
19	2014	814	6.70196	440300	0.635811	20.867	0.139418	0.0220361	-0.160151	0	1	11.1245	46.3351	0		0.903176	0.733174	8.23801	6.45385	0.41843	2.88043	20.39	79.61		346	55	100	149	164	0.10101	0.000793933	0.0190622	0.802903
19	2017	688	6.53379	440300	0.80986	20.7913	0.100181	-0.0886732	0.155017	0	1	11.4043	42.3699	0	0.5	0.740556	0.599648	8.29616	6.39999	0.386483	2.88043	24.71	75.29		337	45	68	90	148	0.128661	0.00101127	0.00819327	2.05724
19	2018	1096	6.99942	440300	0.547335	22.5903	0.329474	0.0462368	2.77995	0	1	11.4853	41.83	0	1	0.81371	0.766914	8.53733	9.61554	0.603042	2.88043	39.42	60.59		429	99	86	134	348	0.0869541	0.000683453	0.00169726	-231.91
19	2019	1189	7.08087	440300	0.748185	22.6365	0.31758	0.0280519	0.027996	0	1	11.5868	40.4	0	1	0.649817	0.765308	9.59733	9.60719	0.67125	2.88043	42.64	57.36		461	107	85	145	391	0.118863	0.000934253	0.00573504	-16.8935
19	2020	1246	7.12769	440300	0.83314	22.7124	0.34396	0.0392	0.074552	0	1	11.6151	39.2	0		0.761854	0.849032	9.4632	9.6434	0.595006	2.88043	45.34	54.66		487	113	93	148	405	0.132359	0.00104034	0.00639443	47.7679
19	2021	1278	7.15305	440300	0.638101	22.7605	0.387596	0.0574208	-0.146827	0	1	11.731	40.379	0		0.558649	0.629621	9.5356	9.42444	0.489319	2.88043	49.69	50.31		485	116	113	156	408	0.101374	0.000796792		80.0168
19	2022	1236	7.11964	440300	0.520684	22.7303	0.350589	0.0714776	-0.18017	0	1	11.7685	40.9	0	0.5	0.697089	0.449937	9.48777	9.24158	0.620442	2.88043	52.02	47.98		426	104	136	110	460	0.0827201	0.000650175		98.2177
20	2008	1493	7.30854	440300	0.737551	19.9173	0.445208	-0.0416783	-0.01989	1	0	10.5132	51.6	0		1.03968	1.04651	6.64424	5.54736	0.999895	2.88043										0.108053		2.60387
20	2009	1071	6.97635	440300	0.875522	20.4446	0.667058	-0.131667	1.68352	1	0	10.5836	49.2	0		0.691934	1.03718	7.78336	6.69071	1.08612	2.88043										0.128266		-16.1385
20	2010	1078	6.98286	440300	0.90533	20.4029	0.632778	0.078248	0.466919	1	0	10.7367	50	0		0.86228	1.09925	8.04555	7.07245	0.309112	2.88043										0.132633		2.72644
20	2011	1004	6.91175	440300	0.844385	20.3204	0.58566	0.0720706	0.174627	1	0	10.882	49.7	0		0.890252	0.874561	7.96058	7.26697	1.13948	2.88043	5.48		846	607	18	95	51	233		0.123704		3.33593
20	2012	1060	6.96602	440300	0.89344	20.34	0.588963	0.0270215	-0.173431	1	0	10.952	48.54	0	0.5	0.835048	0.616702	7.83635	7.05182	0.997747	2.88043	4.81		907	694	14	82	42	228		0.130891		3.65771
20	2013	1047	6.95368	440300	0.807729	20.4104	0.625809	-0.0948295	-0.134095	1	0	11.0425	47.3	0		0.600634	0.820471	7.87999	6.91656	0.825706	2.88043	4.68		902	806	17	73	21	130		0.118334		2.13313
20	2014	1059	6.96508	440300	0.813071	20.874	0.758028	0.102768	0.108514	1	0	11.1245	46.3351	0		0.72165	0.896311	7.95354	7.01759	0.776458	2.88043	4.25		899	818	17	73	21	130		0.119117		-39.7314
20	2017	993	6.90073	440300	0.779063	20.2609	0.490804	0.0186154	0.385796	1	0	11.4043	42.3699	0	0.5	0.52181	0.605203	8.28626	7.31987	0.404712	2.88043	4.33		852	835	12	33	21	92		0.114134		0.717089
20	2018	1016	6.92363	440300	0.7562	20.2405	0.475007	-0.0354802	-0.257556	1	0	11.4853	41.83	0		0.729928	0.54298	8.26278	6.95029	0.568339	2.88043	5.61		895	729	13	83	73	118		0.110785		2.09502
20	2019	998	6.90575	440300	0.694387	20.2358	0.463615	0.121244	0.13266	1	0	11.5868	40.4	0	0.5	0.616716	0.85857	8.34374	7.07963	0.916957	2.88043	6.11		874	793	13	71	25	96		0.101729	0.0108264	-5.72274
20	2020	1132	7.03174	440300	0.752862	20.2577	0.464384	0.0951278	-0.041321	1	0	11.6151	39.2	0		0.829604	0.603326	8.38688	6.97784	0.262563	2.88043	6.27		977	914	18	94	33	73		0.110296	0.0117875	2.35579
20	2021	1133	7.03262	440300	0.614851	20.3076	0.479568	-0.0186743	0.106787	1	0	11.731	40.379	0		0.619915	0.584744	8.44419	7.08111	0.825463	2.88043	6.27		978	919	13	94	33	74		0.090077		6.61269
20	2022	383	5.94803	440300	0.508575	20.227	0.419243	0.135329	-0.132151	1	0	11.7685	40.9	0	0.5	0.537236	0.742627	8.3164	7.47431	0.39762	2.88043	10.7		307	229	13	60	19	62		0.0745074		-4.9125
21	2008	7335	8.90041	440300	0.737551	22.1892	0.2002	0.0781483	0.065228	1	1	10.5132	51.6	0	1	1.03968	1.04651	7.9248	8.96334	0.84963	2.88043										0.108053		47.1058
21	2009	13955	9.54359	440300	0.875522	22.4149	0.271815	0.0909478	-0.038858	1	1	10.5836	49.2	0	0.5	0.691934	1.03718	7.78336	8.57511	0.42872	2.88043										0.128266		7.61495
21	2010	17489	9.76933	440300	0.90533	22.6204	0.328237	0.0171654	0.549501	0	1	10.7367	50	0	1	0.86228	1.09925	8.04555	8.90131	0.725724	2.88043										0.132633	0.00749624	29.3434
21	2011	18688	9.83564	440300	0.844385	23.059	0.582013	0.0164534	-0.103081	0	1	10.882	49.7	0		0.890252	0.874561	7.96058	8.75261	0.520684	2.88043	6.86	35.07	10853	16149	64	1774	93	608		0.123704	0.00760015	52.7985
21	2012	17279	9.75725	440300	0.89344	23.0438	0.59178	0.028272	-0.119743	0	1	10.952	48.54	0	0.5	0.835048	0.616702	7.83635	8.67544	0.508575	2.88043	7.19	27.97	11204	14916	64	1642	104	553		0.130891	0.0146334	13.3443
21	2013	14881	9.60784	440300	0.807729	23.3426	0.638573	0.0326994	-0.082928	0	1	11.0425	47.3	0	2	0.600634	0.820471	7.87999	8.66368	0.876937	2.88043	7.896	30.5894	9154	13345	74	962	77	423		0.118334	0.0108625	-80.9396
21	2014	17506	9.7703	440300	0.813071	23.394	0.649905	-0.00685736	0.093396	0	1	11.1245	46.3351	0		0.72165	0.896311	7.95354	8.66378	0.776215	2.88043	6.63	23.46	12239	15936	74	953	126	417		0.119117	0.0104252	-21.5003
21	2017	24626	10.1116	440300	0.779063	23.5326	0.642835	0.0433551	-0.05703	0	1	11.4043	42.3699	0		0.52181	0.605203	8.28626	8.3099	0.526266	2.88043	6.83	24.72	16859	22377	111	1766	119	253		0.114134	0.00958346	11.6917
21	2018	21974	9.99762	440300	0.7562	23.4957	0.576803	0.0263034	0.130278	0	1	11.4853	41.83	0	1	0.729928	0.54298	8.26278	8.48404	0.494748	2.88043	8.58	24.98	14599	19972	118	1542	130	212		0.110785	0.0128587	-8.29758
21	2019	29676	10.2981	440300	0.694387	23.6385	0.615132	-0.0541997	-0.176651	0	1	11.5868	40.4	0	0.5	0.616716	0.85857	8.34374	8.1389	0.780605	2.88043	7.53	17.43	22268	27499	126	1612	159	280		0.101729	0.0112803	-0.0293139
21	2020	27051	10.2055	440300	0.752862	23.7976	0.629761	0.144328	0.131839	0	1	11.6151	39.2	0	0.5	0.829604	0.603326	8.38688	8.29226	0.262563	2.88043	8.53	18.5	19742	25059	130	1498	126	238		0.110296	0.0117921	-195.383
21	2021	26917	10.2005	440300	0.614851	24.0209	0.575808	0.0320754	0.101623	0	1	11.731	40.379	0		0.619915	0.584744	8.44419	8.37353	0.61092	2.88043	9.72	21.61	18484	24855	127	1527	144	264		0.090077		-100.524
21	2022	17769	9.78521	440300	0.508575	24.0488	0.569897	0.0322043	-0.022433	0	1	11.7685	40.9	0		0.537236	0.742627	8.3164	8.55403	0.639227	2.88043	14.38	17.85	12042	15496	128	1816	113	216		0.0745074		-204.34
25	2008	796	6.6796	440300	0.999895	20.2364	0.695731	0.0577307	-0.356334	0	1	10.5132	51.6	0	1.5	1.08622	0.802665	8.05641	7.06945	0.613048	2.88043									0.158851	0.00124856		-1.3232
25	2009	719	6.57786	440300	0.726688	20.2314	0.680975	0.0432964	-0.321714	0	1	10.5836	49.2	0	0.5	0.860641	0.746562	8.00263	6.73422	0.836197	2.88043									0.115448	0.00090741		-7.42458
25	2010	653	6.48158	440300	0.936004	20.2117	0.666757	0.0119155	-0.107073	0	1	10.7367	50	0	1	0.998737	0.917107	9.04005	6.6715	0.670438	2.88043									0.148701	0.00116878		3.41846
25	2011	599	6.39526	440300	0.798618	20.1624	0.647128	-0.0258259	0.04383	0	1	10.882	49.7	0	0.5	1.03899	0.823984	9.22638	6.76029	0.639227	2.88043	12.68		390	142	46	27	20	364	0.126875	0.000997229		8.43839
25	2012	578	6.35957	440300	0.671586	20.2846	0.688234	-0.0120271	0.040569	0	1	10.952	48.54	0	1	1.05547	0.856905	9.19717	6.82141	0.867136	2.88043	13.49	37.2	285	136	49	30	15	137	0.106694	0.000838605		-1.96377
25	2013	578	6.35957	440300	0.827139	20.368	0.709393	-0.00375127	0.159866	0	1	11.0425	47.3	0	1	0.747866	0.940598	9.18964	6.97269	0.569363	2.88043	14.5329	43.5986	242	147	39	60	57	275	0.131406	0.00103284		-0.522466
25	2014	527	6.2672	440300	0.635811	20.508	0.749071	0.00770745	-0.044669	0	1	11.1245	46.3351	0	1	0.903176	0.733174	9.20543	6.97558	0.664976	2.88043	16.51	32.64	268	139	48	98	41	201	0.10101	0.000793933		-0.55933
25	2017	320	5.76832	440300	0.80986	21.0621	0.28881	-0.00149152	0.070924	0	1	11.4043	42.3699	0	0.5	0.740556	0.599648	9.50486	6.93904	0.936004	2.88043	29.37	34.38	116	36	32	100	33	119	0.128661	0.00101127		3.62906
25	2018	337	5.82008	440300	0.547335	21.2291	0.337101	-0.0039649	0.192956	0	1	11.4853	41.83	0	1	0.81371	0.766914	9.59524	7.0952	0.799495	2.88043	31.45	35.91	110	40	28	115	86	68	0.0869541	0.000683453		-0.0740037
25	2019	325	5.78383	440300	0.748185	21.2215	0.186276	0.0479476	0.378608	0	1	11.5868	40.4	0	1.5	0.649817	0.765308	9.59733	7.43767	0.657036	2.88043	34.15		139	41	25	66	89	104	0.118863	0.000934253		-6.56854
25	2020	302	5.71043	440300	0.83314	21.2588	0.189527	0.0638624	-0.256804	0	1	11.6151	39.2	0	1	0.761854	0.849032	9.4632	7.1686	0.318712	2.88043	37.41		124	39	27	39	82	115	0.132359	0.00104034		-2.95273
25	2021	298	5.69709	440300	0.638101	21.3437	0.216415	0.0680838	0.198155	0	1	11.731	40.379	0		0.558649	0.629621	9.5356	7.36221	0.894502	2.88043	37.92		120		24	75	87	112	0.101374	0.000796792		-7.08303
25	2022	317	5.7589	440300	0.520684	21.5262	0.257972	-0.0232828	0.647243	0	1	11.7685	40.9	0	0.5	0.697089	0.449937	9.48777	7.83603	0.904244	2.88043	41.96		117		28	75	88	126	0.0827201	0.000650175		-5.72627
26	2008	2241	7.71468	440300	0.813673	21.0887	0.528519	-0.0539313	0.349114	0	1	10.5132	51.6	0		1.11558	0.777983	8.14431	7.07368	0.797998	2.88043									0.129267	0.00101603	0.0060883	6.70853
26	2009	2379	7.77444	440300	0.906958	21.1446	0.517553	0.0544777	0.138983	0	1	10.5836	49.2	0		0.820172	0.958688	8.07578	7.17558	0.725724	2.88043									0.144087	0.00113251	0.00107064	3.05432
26	2010	3266	8.09132	440300	0.67793	21.6138	0.471559	-0.0404203	0.439112	0	1	10.7367	50	0		0.863477	0.810292	9.04005	7.38753	0.997747	2.88043									0.107701	0.000846526	0.00474666	-48.687
26	2011	4400	8.38936	440300	0.646281	21.7865	0.518694	-0.14141	0.438185	0	1	10.882	49.7	0	1	0.953783	0.638629	9.22638	7.63833	0.355648	2.88043	15.41		2631	236	132			4032	0.102673	0.000807007	0.00822787	31.1845
26	2012	5017	8.52059	440300	0.690762	21.9253	0.564416	0.0137812	0.180749	0	1	10.952	48.54	0	0.5	0.639938	0.717591	9.19717	7.69043	0.861974	2.88043	15.09		2881	256	145			4616	0.10974	0.00086255	0.00938419	31.439
26	2013	5112	8.53935	440300	0.825463	21.9927	0.56759	0.0222124	0.026301	0	1	11.0425	47.3	0	1	0.742858	0.806184	9.18964	7.70986	0.53439	2.88043	15.5		2979	300	145			4667	0.13114	0.00103075	0.0104507	-33.758
26	2014	5544	8.62047	440300	0.63819	22.0201	0.552603	0.0790615	0.056274	0	1	11.1245	46.3351	0	0.5	0.652954	0.72792	9.20543	7.72107	0.462155	2.88043	15.24		3340	306	139			5099	0.101388	0.000796903	0.0135491	19.0136
26	2017	5362	8.58709	440300	0.773247	21.9986	0.310582	0.157818	0.117555	0	1	11.4043	42.3699	0	0.5	0.687151	0.581515	9.50486	7.72179	0.766675	2.88043	18.76		2998	281	134	432	4007	508	0.122844	0.000965548	0.0138147	9.88311
26	2018	5162	8.54908	440300	0.632757	22.0041	0.286011	0.0921267	0.016331	0	1	11.4853	41.83	0		0.612316	0.814011	9.59524	7.77202	0.639227	2.88043	16.48		3032	339	148	352	3842	481	0.100525	0.000790119	0.013154	16.9165
26	2019	4994	8.51599	440300	0.573419	22.0479	0.294179	0.118274	0.089329	0	1	11.5868	40.4	0		0.517146	0.669797	9.59733	7.88542	0.614851	2.88043	16.08		2959	335	119	364	3763	413	0.091098	0.000716024	0.0119805	10.2723
26	2020	4901	8.49719	440300	0.672325	22.1142	0.303269	0.0941124	0.145572	0	1	11.6151	39.2	0	0.5	0.613065	0.47944	9.4632	8.03283	0.628744	2.88043	16.1		2817	380	162	362	3542	455	0.106811	0.000839528	0.0128124	16.1855
26	2021	5081	8.53326	440300	0.53439	22.1368	0.266957	0.133132	0.235727	0	1	11.731	40.379	0		0.682578	0.641238	9.5356	8.2276	0.614851	2.88043	16.18		2923	372	142	399	3745	423	0.0848975	0.000667289		28.0747
26	2022	4321	8.37124	440300	0.70535	22.1384	0.238204	0.11567	-0.169657	0	1	11.7685	40.9	0		0.572004	0.719156	9.48777	8.11748	0.920159	2.88043	17.93		2343	331	129	342	3126	393	0.112058	0.000880766		16.0981
27	2008	117	4.76217	440300	1.01281	24.1037	0.534477	0.0585985	0.027642	0	1	10.5132	51.6	0	1.5	0.859424	0.830486	7.77818	10.5037	0.262563	2.88043									0.178653			147.613
27	2009	137	4.91998	440300	0.996001	24.1328	0.481501	0.100793	0.070071	0	1	10.5836	49.2	0	1	0.700006	0.71092	7.82168	10.4877	0.729903	2.88043									0.175688			145.853
27	2010	127	4.84419	440300	0.665453	24.093	0.435322	0.0877614	0.094483	0	1	10.7367	50	0	0.5	0.833666	1.07894	7.98148	10.6126	0.946178	2.88043									0.117381			-74.1371
27	2011	3545	8.17329	440300	0.656384	24.1735	0.462982	0.100823	0.15422	0	1	10.882	49.7	0		0.929957	0.704163	8.13116	9.13489	0.749955	2.88043				1142	209	1690		504	0.115782			66.0803
27	2012	3402	8.13212	440300	0.995572	24.2002	0.457686	0.0815396	-0.108329	0	1	10.952	48.54	0	3	0.651384	0.938041	8.11237	9.04442	0.83489	2.88043	51.74		1642	1059	212	1636		495	0.175612		0.00036255	203.352
27	2013	3467	8.15104	440300	0.690709	24.2316	0.435835	0.0687104	-0.037237	0	1	11.0425	47.3	0		0.992697	1.016	8.16843	8.99584	0.807729	2.88043	53.3026		1619	1082	206	1698		481	0.121836		0.000557039	351.783
27	2014	3722	8.22202	440300	0.678692	24.3724	0.470503	0.082987	0.012571	0	1	11.1245	46.3351	0	2	1.0138	0.7241	8.25323	8.96944	0.578709	2.88043	54.08		1709	1248	217	1744		513	0.119717		0.000588663	273.577
27	2017	5845	8.67334	440300	0.80251	25.0701	0.679887	0.0366028	0.373538	0	1	11.4043	42.3699	0		0.548095	0.644678	8.33318	8.912	0.793239	2.88043	51		2864	2113	354	2575	8	795	0.141557		0.000227015	-297.463
27	2018	6649	8.80222	440300	0.558514	25.1668	0.676944	0.0491227	0.19179	0	1	11.4853	41.83	0	1	0.808936	0.49645	8.4511	9.01494	0.489319	2.88043	54.29		3039	2770	391	2600	10	878	0.098518		0.00192131	-835.734
27	2019	6935	8.84434	440300	0.776605	25.2888	0.650566	0.0541036	0.12358	0	1	11.5868	40.4	0	1	0.774571	0.848409	8.55966	9.10859	0.670438	2.88043	55.16		3110	2643	418	2983	10	881	0.136988		0.00217279	740.586
27	2020	7384	8.90707	440300	0.62655	25.46	0.633063	0.05429	-0.017414	0	1	11.6151	39.2	0	0.5	0.618452	0.610556	8.53399	9.06141	0.984902	2.88043	56.53		3210	2709	444	3317	9	905	0.110519		0.00276477	-1810.01
27	2021	12808	9.45783	440300	0.675655	25.6023	0.622932	0.0327543	0.543403	0	1	11.731	40.379	0	0.5	0.478609	0.70621	8.62805	9.19036	0.807729	2.88043	37.66		7985	2975	458	2883		6492	0.119181			-535.663
27	2022	13392	9.50241	440300	0.778755	25.6739	0.615474	0.0681316	0.188636	0	1	11.7685	40.9	0		0.493553	0.571984	8.69663	9.3392	0.961881	2.88043	42.2		7739	3346	482	3092		6472	0.137367			-391.407
28	2008	4164	8.33423	440300	0.999895	22.0273	0.823731	0.0669333	0.215467	0	1	10.5132	51.6	0		1.08622	0.802665	7.80691	8.78583	0.639227	2.88043									0.158851	0.00124856	0.00643566	13.256
28	2009	3550	8.1747	440300	0.726688	22.3783	0.832209	0.0517523	0.309746	0	1	10.5836	49.2	0		0.860641	0.746562	7.85278	9.12512	0.668107	2.88043									0.115448	0.00090741		16.8372
28	2010	4187	8.33974	440300	0.936004	22.5649	0.820599	0.0678886	0.193105	0	1	10.7367	50	0	1.5	0.998737	0.917107	9.04005	9.20911	0.707386	2.88043									0.148701	0.00116878	0.00914663	20.2069
28	2011	4060	8.30894	440300	0.798618	22.76	0.813874	0.0296534	0.158132	0	1	10.882	49.7	0		1.03899	0.823984	9.22638	9.35621	0.373789	2.88043	32.1	39.48	1154	1190	189	81	1679	921	0.126875	0.000997229	0.00828585	9.65519
28	2012	4171	8.33591	440300	0.671586	22.9528	0.802164	0.0348495	0.19044	0	1	10.952	48.54	0		1.05547	0.856905	9.19717	9.50685	0.404712	2.88043	31.31	41.74	1124	1128	202	95	1192	1554	0.106694	0.000838605	0.00864547	23.0536
28	2013	4280	8.36171	440300	0.827139	23.1264	0.790499	0.0420539	0.176979	0	1	11.0425	47.3	0	0.5	0.747866	0.940598	9.18964	9.64939	0.800606	2.88043	34.229	65.771		1158		161	1202	1759	0.131406	0.00103284	0.00723892	37.9875
28	2014	4594	8.43251	440300	0.635811	23.275	0.621854	-0.0621015	0.12995	0	1	11.1245	46.3351	0	1.5	0.903176	0.733174	9.20543	9.73915	0.535614	2.88043	36.97	63.03		1066	206	181	1219	1659	0.10101	0.000793933	0.00633069	-178.939
28	2017	22480	10.0204	440300	0.80986	23.8298	0.55569	0.0575238	0.000368	0	1	11.4043	42.3699	0	2	0.740556	0.599648	9.50486	9.53154	0.519274	2.88043	15.38		11090	24	544	128	16272	5512	0.128661	0.00101127		57.8002
28	2018	24821	10.1194	440300	0.547335	24.0882	0.519335	0.045717	0.045046	0	1	11.4853	41.83	0	0.5	0.81371	0.766914	9.59524	9.52005	0.449077	2.88043	14.55		12055	35	572	161	17539	6514	0.0869541	0.000683453		-215.74
28	2019	27247	10.2127	440300	0.748185	24.2354	0.541779	0.0596753	0.206931	0	1	11.5868	40.4	0	0.5	0.649817	0.765308	9.59733	9.66211	0.676681	2.88043	15.68		12885	38	635	201	19030	7343	0.118863	0.000934253		139.504
28	2020	38289	10.5529	440300	0.83314	24.402	0.573461	0.0379534	0.146096	0	1	11.6151	39.2	0		0.761854	0.849032	9.4632	9.60776	0.692076	2.88043	12.94		20580	28	736	248	28684	8593	0.132359	0.00104034		276.713
28	2021	39386	10.5812	440300	0.638101	24.4794	0.57876	0.0386872	0.145992	0	1	11.731	40.379	0		0.558649	0.629621	9.5356	9.72901	0.60785	2.88043	16.11		17787	20	753	333	30522	7758	0.101374	0.000796792		125.285
28	2022	39296	10.5789	440300	0.520684	24.4755	0.54372	0.0600818	0.074393	0	1	11.7685	40.9	0		0.697089	0.449937	9.48777	9.80349	0.684077	2.88043	16.72		15758	16	804	375	29287	8814	0.0827201	0.000650175		80.822
29	2008	1926	7.5632	440300	1.13948	21.5411	0.47162	-0.0364263	-0.164617	0	1	10.5132	51.6	0	1.5	1.43604	1.12492	8.38101	6.81449	0.595003	2.88043									0.0165054	0.0615862		4.90201
29	2009	1905	7.55224	440300	1.13948	21.9355	0.638325	-0.122616	0.062573	0	1	10.5836	49.2	0		0.992678	1.33684	8.54438	6.88555	1.00202	2.88043									0.0165054	0.0615862		-29.6503
29	2010	1862	7.52941	440300	0.913117	21.9409	0.615344	-0.0529881	0.361077	0	1	10.7367	50	0	0.5	1.37444	0.874617	8.74941	7.20696	0.355648	2.88043									0.0132265	0.0493516		-53.0807
29	2011	1786	7.48773	440300	1.13948	21.8976	0.567289	0.0355841	0.00523	0	1	10.882	49.7	0		1.40437	0.910242	8.68011	7.23678	0.788666	2.88043		22.68	1222	1121	55	487	57	66	0.0165054	0.0615862		76.677
29	2012	1777	7.48268	440300	1.02982	22.035	0.594074	0.00738258	0.003656	0	1	10.952	48.54	0		1.02725	1.11242	8.6848	7.24014	0.32518	2.88043		22.56	1213	1119	55	374	65	64	0.014917	0.0556593		-53.3115
29	2013	1736	7.45934	440300	0.859097	22.1619	0.588383	0.0462513	1.05454	0	1	11.0425	47.3	0	0.5	0.881496	0.991539	8.84908	7.97456	1.08612	2.88043		90.2074		1107	55	421	65	64	0.012444	0.046432		3.99611
29	2014	1839	7.51698	440300	0.984902	22.1992	0.535301	0.0736354	0.007479	0	1	11.1245	46.3351	0		1.20326	1.1238	8.7877	7.96225	0.778755	2.88043		90.81		1185	64	439	76	75	0.0142663	0.0532314		35.3642
29	2017	1912	7.55591	440300	0.890177	22.1069	0.323178	-0.00446226	-0.427764	0	1	11.4043	42.3699	0	0.5	0.967618	0.815412	9.37348	7.51	0.776458	2.88043	10.41	89.59		1306	46	415	75	70	0.0128942	0.0481118		29.9426
29	2018	1954	7.57763	440300	1.08612	22.2635	0.314014	0.227731	0.616143	0	1	11.4853	41.83	0	1	0.67854	0.976197	9.39758	7.98781	0.61934	2.88043	10.95	89.06		1314	54	423	83	80	0.0157324	0.0587018		16.0839
29	2019	1925	7.56268	440300	0.84963	22.3145	0.282032	0.122943	0.171734	0	1	11.5868	40.4	0	0.5	0.739288	0.842955	9.42369	8.16148	0.83331	2.88043	11.59	88.42		1294	53	419	82	77	0.0123069	0.0459203		10.2961
29	2020	1668	7.41938	440300	1.02976	22.32	0.259237	0.0577616	-0.36635	0	1	11.6151	39.2	0	0.5	0.759739	0.722044	9.48708	7.78139	0.438288	2.88043	11.45	88.56		1053	51	412	78	74	0.0149161	0.055656		21.9049
29	2021	1578	7.36391	440300	0.946178	22.545	0.316243	-0.171999	-0.182178	0	1	11.731	40.379	0	0.5	0.675135	0.766704	9.58467	7.61918	0.677507	2.88043	12.1	87.9		950	53	422	79	74	0.0137054	0.0511385		-30.4562
29	2022	276	5.6204	440300	0.838841	22.4619	0.246623	-0.11877	-0.519693	1	1	11.7685	40.9	0	0.5	0.991121	0.698978	9.48955	7.74256	0.793239	2.88043	45.65	54.36		137	32	15	14	78	0.0121506	0.0453372		-7.36905
30	2008	82	4.40672	220100	0.446647	16.7037	0.947168	-0.0208374	-0.05727	1	0	8.76812	47.7	0	1	0.385989	0.50564		4.76824	0.584047	6.07617												-1.91904
30	2009	82	4.40672	220100	0.365713	17.5506	0.947168	-0.00400232	0.090909	1	0	8.89271	48.7	0	1	0.32358	0.336958			0.318712	6.07617												2.96358
30	2010	82	4.40672	220100	0.552137	18.1185	0.947168	0.00272195	-0.20152	1	0	9.06734	52	0	1	0.341536	0.471373			0.665453	6.07617												72.9682
30	2011	82	4.40672	220100	0.42872	18.0077	0.947168	0.0172797	-0.574356	1	0	9.26566	53.1	0	1	0.47111	0.465987			0.707386	6.07617	37.5		1		3			5				-65.0612
30	2014	6344	8.75526	220100	0.355648	22.7072	0.345046	0.0494923	-0.04166	0	1	9.53265	52.7894	0	1	0.43497	0.44312	8.6292	7.97128	0.534809	6.07617	20.54	79.46		3599		1967		778			0.0171477	37.6331
30	2017	6968	8.84908	220100	0.32518	23.0616	0.389791	0.0446624	0.228161	0	1	9.6121	46.8299	1	1	0.242774	0.290793	8.76226	8.2683	0.710277	6.07617	23.22	76.77		4401	130	2163	127	147			0.0156892	37.5252
30	2018	7560	8.93063	220100	0.352057	23.1813	0.389844	0.0292828	0.091651	0	1	9.62077	42.53	1	1	0.356501	0.283664	8.54844	8.2992	0.852168	6.07617	26.73	73.27		4834	176	2174	181	195			0.0183156	56.1193
30	2019	7445	8.9153	220100	0.359843	23.2821	0.423117	0.0283393	0.2816	0	1	9.36963	35.2	1	1	0.360728	0.238945	8.54162	8.55091	0.506196	6.07617	28.03	71.97		4448	183	2390	188	236			0.0165506	49.2467
30	2020	7397	8.90883	220100	0.404712	23.3948	0.427812	0.0412769	0.104297	0	1	9.41827	35.1	1	1	0.401216	0.429451	8.59179	8.6496	0.438288	6.07617	30.34	69.66		4357	182	2429	194	235			0.0167535	16.5507
30	2021	7695	8.94833	220100	0.262563	23.422	0.427218	0.121686	0.154297	0	1	9.49066	36.0264	1	1	0.248911	0.281342	8.64747	8.75931	0.752203	6.07617	32.38	67.62		5175	182	1918	181	239				83.7408
30	2022	8088	8.99814	220100	0.262563	23.4484	0.44487	0.0184716	-0.020088	0	1	9.47809	35.4	1	1	0.362774	0.394253	8.59735	8.71625	0.962586	6.07617	35.6	64.41		5291	198	2086	253	260				81.3262
31	2008	1455	7.28276	440300	1.13948	22.9258	0.637839	-0.171999	0.319357	0	1	10.5132	51.6	0		1.43604	1.12492	8.38101	7.2672	0.506196	2.88043									0.0165054	0.0615862		-60.2528
31	2009	1513	7.32185	440300	1.13948	23.3101	0.513593	0.00592624	0.852644	0	1	10.5836	49.2	0	1.5	0.992678	1.33684	8.54438	7.8798	0.90533	2.88043									0.0165054	0.0615862		-84.5737
31	2010	1692	7.43367	440300	0.913117	23.7276	0.696077	-0.171999	0.04968	0	1	10.7367	50	0		1.37444	0.874617	8.74941	7.87997	0.755856	2.88043									0.0132265	0.0493516		-259.958
31	2011	1887	7.54274	440300	1.13948	24.2077	0.781679	-0.074023	1.62166	0	1	10.882	49.7	0		1.40437	0.910242	8.68011	8.81904	1.01178	2.88043	41.07		279			315	165	592	0.0165054	0.0615862		-209.163
31	2012	2442	7.80057	440300	1.02982	24.274	0.782565	0.0758739	0.433818	0	1	10.952	48.54	0		1.02725	1.11242	8.6848	8.98344	0.32518	2.88043	38.58		157		10	339	148	812	0.014917	0.0556593		-7.35971
31	2013	2540	7.83992	440300	0.859097	24.4271	0.779069	-0.0808296	0.281156	0	1	11.0425	47.3	0	0.5	0.881496	0.991539	8.84908	9.18942	0.692076	2.88043	40.748		157		13	364	163	867	0.012444	0.046432		42.4132
31	2014	2773	7.92769	440300	0.984902	24.5587	0.769711	-0.0445208	-0.111784	0	1	11.1245	46.3351	0	2	1.20326	1.1238	8.7877	9.02862	0.909695	2.88043	33.32		1315		21	344	167	2041	0.0142663	0.0532314		-363.131
31	2017	3307	8.1038	440300	0.890177	25.0507	0.844959	0.0226767	-0.220959	0	1	11.4043	42.3699	0		0.967618	0.815412	9.37348	9.38557	0.670804	2.88043	47.32		1742		185	245	226	2651	0.0128942	0.0481118		635.082
31	2018	4238	8.35185	440300	1.08612	25.236	0.849079	-0.0204434	0.005499	0	1	11.4853	41.83	0		0.67854	0.976197	9.39758	9.27283	0.607047	2.88043	45.59		2306		202	647	241	3148	0.0157324	0.0587018		-1577.7
31	2019	9462	9.15504	440300	0.84963	25.9337	0.767767	0.0221909	1.39289	0	1	11.5868	40.4	0	1	0.739288	0.842955	9.42369	9.60118	0.646281	2.88043	49.48		2872		506	1359	335	7262	0.0123069	0.0459203		-983.113
31	2020	10283	9.23825	440300	1.02976	26.0209	0.771622	0.0491021	0.137885	0	1	11.6151	39.2	0	0.5	0.759739	0.722044	9.48708	9.69298	0.287842	2.88043	52.3		2984		523	1376	333	8051	0.0149161	0.055656	9.52325e-05	-120.598
31	2021	10186	9.22877	440300	0.946178	26.0833	0.755127	-0.0397887	0.108445	0	1	11.731	40.379	0	0.5	0.675135	0.766704	9.58467	9.80698	0.801313	2.88043	52.86		2907		531	1701	398	7556	0.0137054	0.0511385		-340.822
31	2022	9730	9.18297	440300	0.838841	26.0913	0.778465	0.0126401	-0.071239	0	1	11.7685	40.9	0	0.5	0.991121	0.698978	9.48955	9.75943	0.572529	2.88043	53.75		2609		510	1348	369	7503	0.0121506	0.0453372		737.135
32	2009	1380	7.22984	440300	0.818673	21.0867	0.448143	0.142464	-0.267986	0	1	10.5836	49.2	0	0.5	0.754961	0.796471	7.78336	7.49102	0.516643	2.88043										0.0174525	0.000660233	3.11244
32	2010	1744	7.46394	440300	0.88672	21.1217	0.461773	0.0059287	0.19906	0	1	10.7367	50	0	0.5	0.800944	0.612334	8.04555	7.56566	0.727658	2.88043										0.0189031		3.59417
32	2011	1365	7.21891	440300	0.630743	21.177	0.447662	0.0223584	0.151976	0	1	10.882	49.7	0		0.882642	0.678241	7.96058	7.83212	1.13948	2.88043				702	58	225	83	294		0.0134462	0.00250488	24.3696
32	2012	1264	7.14204	440300	0.981495	21.2492	0.380335	0.0150432	-0.119137	0	1	10.952	48.54	0		0.882644	0.9058	7.83635	7.75621	0.755213	2.88043	19.06	33.78	596	525	59	220	77	383		0.0209235	0.0231112	-2.39087
32	2013	1221	7.10743	440300	0.739113	21.1297	0.32395	-0.0363642	0.071572	0	1	11.0425	47.3	0		0.63946	0.704984	7.87999	7.87563	0.810967	2.88043	21.7854	78.2145		471	56	227	81	386		0.0157564	0.0173311	5.25362
32	2014	1140	7.03878	440300	0.755171	21.741	0.460739	0.0282061	0.889225	0	1	11.1245	46.3351	0		0.563688	0.594775	7.95354	8.50358	0.508575	2.88043	21.7544	78.2456		652	51	113	83	241		0.0160987	0.019769	-27.0409
32	2017	1261	7.13966	440300	0.786755	21.3794	0.186046	0.0694182	-0.133971	0	1	11.4043	42.3699	0	1	0.627128	0.533742	9.50486	7.89885	0.7654	2.88043	26.81	73.19		722	48	114	80	297		0.016772	0.0151533	-3.14991
32	2018	457	6.12468	440300	0.768331	21.4903	0.295935	0.0957075	-0.069952	0	1	11.4853	41.83	0	1.5	0.629729	0.691741	9.59524	8.32733	0.698139	2.88043	51.86	48.14		90	42	94	46	185		0.0163793	0.0149194	19.2738
32	2019	433	6.07074	440300	0.69334	21.5744	0.292026	0.0314582	-0.06219	0	1	11.5868	40.4	0	1	0.713867	0.648505	9.59733	8.28051	0.670804	2.88043	57.05	42.95		74	39	91	55	174		0.0147806	0.0107073	0.915345
32	2020	476	6.16542	440300	0.485235	21.6733	0.300958	-0.0484453	0.013109	0	1	11.6151	39.2	0	0.5	0.762081	0.755664	9.4632	8.25159	0.822	2.88043	59.03	40.96		75	37	142	57	165		0.0103442	0.0119891	29.5228
32	2021	20696	9.9377	440300	0.718711	24.5104	0.785055	0.0021303	2.77995	0	1	11.731	40.379	0	0.5	0.555828	0.499403	9.61114	9.45381	1.13948	2.88043	81.33		3865	3392	303	11802	3095	2104		0.0153215		-290.791
32	2022	24171	10.0929	440300	0.432529	24.6905	0.808366	-0.00467179	0.195494	0	1	11.7685	40.9	0	0.5	0.579098	0.536173	9.43732	9.554	0.374411	2.88043	72.15		6732	3461	284	16367	2539	1520		0.00922064		-139.271
34	2008	1041	6.94794	440300	0.999895	19.0327	0.947168	0.0126977	-0.26501	1	0	10.5132	51.6	0		1.08622	0.802665	6.64424	6.23093	0.646505	2.88043									0.158851	0.00124856		-13.153
34	2009	1095	6.99851	440300	0.726688	18.8314	0.947168	0.00172298	0.213237	1	0	10.5836	49.2	0		0.860641	0.746562	6.76903	6.40261	0.7054	2.88043									0.115448	0.00090741		1.19722
34	2010	1153	7.05012	440300	0.936004	19.0567	0.650283	0.213594	0.185043	1	0	10.7367	50	0	1	0.998737	0.917107	7.03971	6.55171	0.623713	2.88043									0.148701	0.00116878	0.0210609	-10.486
34	2011	1073	6.97821	440300	0.798618	19.1512	0.589127	0.0430001	0.078387	1	0	10.882	49.7	0		1.03899	0.823984	8.19163	6.66118	0.508575	2.88043				852		85	57	79	0.126875	0.000997229	0.0145336	-0.377341
34	2012	1095	6.99851	440300	0.671586	19.0811	0.538522	-0.0412026	0.054421	1	0	10.952	48.54	0	0.5	1.05547	0.856905	7.52013	6.65396	0.663307	2.88043	5.84	29.59	707	764	18	76	58	179	0.106694	0.000838605	0.0102147	-0.190896
34	2013	1086	6.99026	440300	0.827139	19.751	0.719504	0.0191809	0.165694	1	0	11.0425	47.3	0		0.747866	0.940598	7.71499	6.83179	0.787541	2.88043	6.81	93.18		746	20	76	58	186	0.131406	0.00103284	0.00919748	2.2462
34	2014	1078	6.98286	440300	0.635811	19.9504	0.641221	-0.0609814	-0.045029	1	0	11.1245	46.3351	0		0.903176	0.733174	7.5623	6.78421	0.727658	2.88043	7.24	92.76		737	20	78	57	186	0.10101	0.000793933	0.0107887	9.50023
34	2017	4486	8.40872	440300	0.80986	23.9126	0.861665	-0.0120215	0.535017	1	0	11.4043	42.3699	0		0.740556	0.599648	9.50486	10.8077	0.508575	2.88043	82.83		770		184	1178	2683	441	0.128661	0.00101127	0.00408196	305.57
34	2018	4228	8.34948	440300	0.547335	23.9808	0.851975	0.0138747	0.315708	1	0	11.4853	41.83	0		0.81371	0.766914	9.59524	11.1189	0.573419	2.88043	82.38		745		165	1150	2506	407	0.0869541	0.000683453	0.00449066	-83.7235
34	2019	4070	8.3114	440300	0.748185	24.105	0.851301	0.0509715	0.060413	1	0	11.5868	40.4	0		0.649817	0.765308	9.59733	11.2046	0.749955	2.88043	83.52		671		140	1182	2379	369	0.118863	0.000934253	0.00501831	12.0299
34	2020	4569	8.42705	440300	0.83314	24.1472	0.846763	0.0474728	0.060563	1	0	11.6151	39.2	0		0.761854	0.849032	9.4632	11.187	0.563823	2.88043	84.73		698		126	1487	2586	370	0.132359	0.00104034	0.00592276	64.3386
34	2021	5210	8.55834	440300	0.638101	24.3856	0.830145	-0.00400806	0.329397	1	0	11.731	40.379	0		0.558649	0.629621	9.5356	11.4096	0.670438	2.88043	84.96		784		146	1827	2704	533	0.101374	0.000796792		-99.6069
34	2022	5279	8.57149	440300	0.520684	24.4175	0.795604	0.0207993	-0.053151	1	0	11.7685	40.9	0		0.697089	0.449937	9.48777	11.3486	0.579568	2.88043	87.53		658		137	1828	2773	541	0.0827201	0.000650175		-188.881
35	2012	82	4.40672	320685	0.614225	19.5453	0.947168	-0.171999	2.77995	1	0	10.8978	50.17	0		0.72586	0.597114	7.16061	6.97129	1.08612	1.88343			10		6			8	0.038473			-39.1415
35	2013	82	4.40672	320685	0.593941	16.1613	0.0505478	-0.171999	-0.573252	1	0	10.998	49.2	0		0.58445	0.494448	7.00148	5.89443	0.708387	1.88343			4		5			8	0.0372025			-33.1199
35	2014	919	6.82329	320685	0.697612	21.9088	0.504266	0.0224458	2.77995	0	0	11.0835	47.4041	0		0.433037	0.613832	7.56282	6.75336	0.669352	1.88343	27.86	72.14		479	29	301	18	92	0.0436961		0.00366613	-29.6899
35	2017	5737	8.65469	320685	0.567811	22.8189	0.625057	0.00432286	0.64387	0	0	11.3606	45.0157	0		0.372834	0.486206	7.91005	6.90472	0.826067	1.88343	16.72	83.29		4059	82	439	251	906	0.0355658		0.00465546	-100.656
35	2018	8631	9.06312	320685	0.589677	22.899	0.626002	0.0238153	0.145841	0	0	11.436	44.5	0		0.378735	0.608185	8.03698	6.82616	0.391848	1.88343	12.71	87.29		6891	86	690	151	813	0.0369354		0.00548336	162.181
35	2019	44798	10.7099	320685	0.382012	24.5797	0.752553	0.0507474	2.77995	0	0	11.5092	44.4	0		0.492139	0.354657	8.095	8.20268	0.42872	1.88343	3.96	96.04		41777	261	501	263	1996	0.023928		0.00150632	-156.018
35	2020	60224	11.0058	320685	0.299552	24.6428	0.751984	0.0596804	0.176488	0	0	11.5398	43.1	0		0.459065	0.419275	7.98295	8.21506	0.761456	1.88343	4.31	95.68		56676	318	372	268	2590	0.0187629		0.00115224	130.566
35	2021	15326	9.63731	320685	0.390802	23.9219	0.544809	0.103053	-0.058297	0	0	11.6645	44.4943	0		0.434895	0.330523	8.02461	8.92678	0.519866	1.88343	7.63	92.37		13778	97	500	175	776	0.0244785			-319.564
35	2022	17985	9.79729	320685	0.52483	23.9992	0.60563	0.0224381	-0.574356	0	0	11.7189	45.5	0		0.410257	0.531201	8.10504	7.72827	0.567663	1.88343	6.1	93.9		16436	99	533	153	764	0.0328736			53.5779
36	2008	615	6.42162	440300	1.13948	21.8447	0.536554	0.03167	-0.574356	0	0	10.5132	51.6	0		1.43604	1.12492	7.64013	5.8138	0.813071	2.88043									0.0165054	0.0615862		-407.398
36	2009	603	6.40192	440300	1.13948	21.8605	0.441038	0.249457	2.77995	0	0	10.5836	49.2	0		0.992678	1.33684	6.76903	8.48607	0.730248	2.88043									0.0165054	0.0615862		25.6931
36	2010	572	6.34914	440300	0.913117	22.1524	0.47908	0.249457	-0.418966	0	0	10.7367	50	0	0.5	1.37444	0.874617	8.74941	7.96106	0.359843	2.88043									0.0132265	0.0493516		-10.3311
36	2011	740	6.60665	440300	1.13948	22.0745	0.40477	-0.112552	-0.545693	0	0	10.882	49.7	0	1	1.40437	0.910242	8.68011	6.90629	0.70535	2.88043	22.56					152		213	0.0165054	0.0615862		15.9186
36	2012	529	6.27099	440300	1.02982	22.1742	0.430298	-0.0390971	-0.313006	0	0	10.952	48.54	0	0.5	1.02725	1.11242	8.6848	6.70911	0.639227	2.88043	23.63		324		26	109		394	0.014917	0.0556593		-28.3701
36	2013	520	6.25383	440300	0.859097	22.1574	0.395484	-0.0633363	-0.446719	0	0	11.0425	47.3	0		0.881496	0.991539	8.84908	6.1237	0.519349	2.88043	24.4231	75.5769			27			493	0.012444	0.046432		48.5343
36	2014	595	6.38856	440300	0.984902	22.2425	0.454282	-0.171999	0.065736	0	0	11.1245	46.3351	0		1.20326	1.1238	8.7877	6.04551	0.32518	2.88043	21.34	78.65			27			568	0.0142663	0.0532314		-59.6682
36	2017	810	6.69703	440300	0.890177	22.8887	0.417036	-0.0287247	0.828829	0	0	11.4043	42.3699	0		0.967618	0.815412	9.37348	8.77137	0.752862	2.88043	18.02	81.98		597	45	45	29	94	0.0128942	0.0481118		18.5206
36	2018	835	6.72743	440300	1.08612	23.1114	0.500599	0.249457	-0.160427	0	0	11.4853	41.83	0		0.67854	0.976197	9.39758	8.58956	0.395607	2.88043	15.33	84.67		653	40	32	24	86	0.0157324	0.0587018		17.4422
36	2019	793	6.67582	440300	0.84963	23.2199	0.534994	0.123389	-0.049766	0	0	11.5868	40.4	0		0.739288	0.842955	9.42369	8.56535	0.745589	2.88043	16.39	83.61		608	45	36	19	85	0.0123069	0.0459203		16.3365
36	2020	806	6.69208	440300	1.02976	23.1069	0.462819	-0.0497035	-0.146297	0	0	11.6151	39.2	0		0.759739	0.722044	9.48708	8.40118	0.727658	2.88043	15.76	84.25		625	51	31	17	82	0.0149161	0.055656		71.1146
36	2021	749	6.61874	440300	0.946178	22.9836	0.372875	-0.0119565	-0.304295	0	0	11.731	40.379	0	0.5	0.675135	0.766704	9.58467	8.07598	0.650487	2.88043	17.22	82.78		576	46	31	22	74	0.0137054	0.0511385		83.319
36	2022	773	6.65028	440300	0.838841	22.9464	0.322254	0.244162	0.245503	0	0	11.7685	40.9	0		0.991121	0.698978	9.48955	8.28217	0.638731	2.88043	17.33	82.66		605	41	29	25	73	0.0121506	0.0453372		77.5812
37	2008	367	5.90536	440300	1.01281	22.3299	0.611732	0.0664871	-0.128054	0	0	10.5132	51.6	0		0.859424	0.830486	7.77818	8.85265	0.262563	2.88043									0.178653			-123.424
37	2009	363	5.8944	440300	0.996001	22.3179	0.582695	0.0707088	-0.408269	0	0	10.5836	49.2	0		0.700006	0.71092	7.82168	8.34001	0.614851	2.88043									0.175688			29.1018
37	2010	347	5.84932	440300	0.665453	22.387	0.633932	0.00490589	-0.142464	0	0	10.7367	50	0	0.5	0.833666	1.07894	7.98148	8.21216	0.767804	2.88043									0.117381			14.0701
37	2011	327	5.78996	440300	0.656384	22.4194	0.653787	0.0499354	0.508255	0	0	10.882	49.7	0		0.929957	0.704163	8.13116	8.64999	1.08282	2.88043	41.59				18			221	0.115782			3.29195
37	2012	321	5.77144	440300	0.995572	22.4346	0.688802	0.0191557	-0.476183	0	0	10.952	48.54	0		0.651384	0.938041	8.11237	8.01894	0.7562	2.88043	40.81			147	17	29		128	0.175612			5.81076
37	2013	314	5.74939	440300	0.690709	22.4171	0.669176	0.0886495	-0.122501	0	0	11.0425	47.3	0		0.992697	1.016	8.16843	7.9046	0.657036	2.88043	39.8089			144	18	26		126	0.121836			16.7332
37	2014	302	5.71043	440300	0.678692	22.3439	0.727446	0.112978	0.111375	0	0	11.1245	46.3351	0		1.0138	0.7241	8.25323	8.03124	0.613234	2.88043	41.39	58.61		132	22	26		122	0.119717			9.17466
37	2017	519	6.2519	440300	0.80251	21.7824	0.298029	0.0682431	0.299651	0	0	11.4043	42.3699	0		0.548095	0.644678	8.33318	8.29272	0.772704	2.88043	36.03	63.97		283	25			211	0.141557			40.8018
37	2018	520	6.25383	440300	0.558514	21.9194	0.384122	0.0715309	-0.078616	0	0	11.4853	41.83	0	0.5	0.808936	0.49645	8.4511	8.2107	0.532203	2.88043	36.15	63.84		293	29			198	0.098518			-4.75571
37	2019	516	6.24611	440300	0.776605	21.8924	0.359328	0.0630405	-0.351396	0	0	11.5868	40.4	0		0.774571	0.848409	8.55966	7.78281	0.718639	2.88043	37.21	62.8		308	32			176	0.136988			0.129968
37	2020	403	5.99894	440300	0.62655	21.8288	0.308885	0.0863092	-0.194118	0	0	11.6151	39.2	0		0.618452	0.610556	8.53399	7.71717	0.670438	2.88043	42.43	57.57		224	23			156	0.110519		0.00281078	-39.2006
37	2021	392	5.97126	440300	0.675655	21.7493	0.434287	-0.0140711	-0.231492	0	0	11.731	40.379	0		0.478609	0.70621	8.62805	7.49456	0.451129	2.88043	42.6	57.39		220	24			148	0.119181			-17.5848
37	2022	382	5.94542	440300	0.778755	21.6812	0.465578	0.0794901	-0.083135	0	0	11.7685	40.9	0		0.493553	0.571984	8.69663	7.42663	0.800606	2.88043	46.34	53.66		163	23	105	1	90	0.137367			17.2056
38	2008	82	4.40672	440300	1.13948	19.5443	0.681087	0.0727264	-0.574356	1	0	10.5132	51.6	0		1.00747	1.06639			0.593941	2.88043									0.0175269	0.00284033		-2.78949
38	2010	82	4.40672	440300	0.644341	20.0651	0.642323	-0.136131	1.73795	1	0	10.7367	50	0		0.701368	0.912241	7.03971		0.997747	2.88043									0.00991088	0.00160611		7.13933
38	2011	82	4.40672	440300	0.684077	20.262	0.697332	-0.142134	-0.574356	1	0	10.882	49.7	0	0.5	1.05643	0.899789	7.15688		0.323113	2.88043			3		9	21	6	16	0.0105221	0.00170516		-0.0730345
38	2012	82	4.40672	440300	0.759156	20.2292	0.682689	0.0867874	1.08236	1	0	10.952	48.54	0		0.833587	0.783369	7.16061		0.373789	2.88043			70		10	29	13	18	0.0116769	0.00189231		5.08893
38	2013	82	4.40672	440300	0.783864	20.3389	0.703714	0.0660203	-0.18329	1	0	11.0425	47.3	0		0.58674	0.620198	8.84908		0.668107	2.88043			5		10	32	13	18	0.0120569	0.0019539		-0.249234
38	2014	82	4.40672	440300	0.7654	20.3424	0.785173	0.0239223	0.265726	1	0	11.1245	46.3351	0		0.981909	0.776762	8.7877		0.874161	2.88043			3		14	22	21	18	0.0117729	0.00190787		-0.472809
38	2017	244	5.49717	440300	0.748	22.4763	0.0649803	-0.0128056	0.46752	0	0	11.4043	42.3699	0		0.825966	0.723604	9.3714		0.706808	2.88043	50.41		34		22	117	56	49	0.0115053	0.0018645	0.00130854	-13.7173
38	2018	246	5.50533	440300	0.491118	21.8331	0.133376	-0.171999	0.701132	0	0	11.4853	41.83	0	0.5	0.629687	0.785211	9.38045		0.582055	2.88043	51.22		120		24	55	85	82	0.00755409	0.00122418	0.00254468	-189.2
38	2019	104	4.64439	440300	0.754859	21.7939	0.0559557	-0.171999	-0.285867	1	0	11.5868	40.4	0		0.665985	0.634567	9.19787		0.568339	2.88043			3		19	47	11	27	0.0116108	0.0018816	0.000683849	62.663
38	2020	147	4.99043	440300	0.609528	21.8984	0.102017	-0.0984512	0.160993	1	0	11.6151	39.2	0		0.540589	0.615586	8.99378		0.719362	2.88043			18	25	18	19	32	53	0.00937541	0.00151934	0.001123	35.4245
38	2021	394	5.97635	440300	0.591002	21.7882	0.228375	-0.0873855	0.060489	1	0	11.731	40.379	0		0.745674	0.65984	9.18987		0.719362	2.88043			136	90	27	98	131	48	0.00909045	0.00147316		-9.45378
39	2008	47050	10.759	440300	0.787541	24.2659	0.567842	0.0974174	-0.0294	0	1	10.5132	51.6	0		1.04909	0.805397	8.13955	9.13403	0.657036	2.88043									0.056272	0.0212191	0.0162047	103.641
39	2009	44608	10.7057	440300	1.06508	24.3438	0.576357	0.0259563	-0.567364	0	1	10.5836	49.2	0	0.5	1.13464	1.1188	8.03365	8.29963	0.459773	2.88043									0.0761028	0.0286969	0.00399865	179.038
39	2010	63354	11.0565	440300	0.863621	24.7147	0.645179	0.0273948	1.5283	0	1	10.7367	50	0		0.913084	0.870747	8.32082	9.03652	0.813069	2.88043									0.0617081	0.0232689	0.00418438	467.281
39	2011	64530	11.0749	440300	0.813784	24.8878	0.664184	0.0350276	0.238693	0	1	10.882	49.7	0	1.5	1.09104	0.69139	8.25212	9.26757	0.582055	2.88043	11.26		50231	50336		4893		9301	0.0581471	0.0219261	0.00558713	-400.462
39	2012	58535	10.9774	440300	0.962586	24.8663	0.648892	0.0356062	-0.152686	0	1	10.952	48.54	0	2	0.674109	0.849636	8.25339	9.11234	0.731967	2.88043	13.07		43937	34940	932	2663	2204	17796	0.0687794	0.0259354	0.0301892	-202.376
39	2013	57686	10.9628	440300	0.900448	25.0083	0.662616	0.0378747	0.065159	0	0	11.0425	47.3	0	0.5	0.667339	0.913633	8.26042	9.17126	0.508575	2.88043	14.59	85.41		40317	878	2861	2179	11451	0.0643395	0.0242612	0.00691333	132.836
39	2014	61390	11.025	440300	0.852168	25.1981	0.689185	0.0733055	0.21074	0	0	11.1245	46.3351	0		0.650772	0.720869	8.11797	9.30643	0.727658	2.88043	15.3543	84.6446		37652	1017	5647	2081	14993	0.0608897	0.0229603	0.00674165	-83.6976
39	2017	50689	10.8335	440300	0.646505	25.5954	0.668943	0.0327353	0.492809	0	0	11.4043	42.3699	0	0.5	0.67686	0.874384	8.2755	9.47107	0.995572	2.88043	18.72	81.28		33384	1161	9086	2544	4514	0.0461945	0.0174191	0.00555407	398.573
39	2018	51253	10.8445	440300	0.538409	25.7914	0.670181	0.000885753	0.225396	0	0	11.4853	41.83	0	0.5	0.657081	0.539362	8.21955	9.66814	0.506196	2.88043	19.62	80.38		33104	1207	8918	2527	5497	0.0384708	0.0145066	0.00655038	152.892
39	2019	49715	10.8141	440300	0.624215	25.8714	0.680212	0.0205599	-0.082166	0	0	11.5868	40.4	0		0.59974	0.63953	8.31651	9.5606	1.02995	2.88043	22.61	77.39		32110	1161	8863	2443	5138	0.0446019	0.0168185	0.00863986	-1235.78
39	2020	51100	10.8415	440300	0.672413	25.7083	0.631672	0.0876161	0.097229	1	0	11.6151	39.2	0		0.619193	0.59164	8.47023	9.64519	0.675647	2.88043	24.47	75.53		33004	1193	9110	2512	5281	0.0480457	0.0181171	0.0112261	2096.52
39	2021	51746	10.8541	440300	0.615486	25.7623	0.630773	0.133322	0.738504	1	0	11.731	40.379	0		0.777935	0.850784	8.56396	10.1928	0.752862	2.88043	24.92	75.08		26498	1418	5268	3415	15147	0.0439782	0.0165833		-17.9893
39	2022	51543	10.8502	440300	0.595006	25.7062	0.570554	0.100188	-0.135369	1	0	11.7685	40.9	0	0.5	0.616896	0.527509	8.41617	10.0407	0.573876	2.88043	27.46	72.55		24572	1495	4989	4053	16434	0.0425148	0.0160315		360.378
40	2008	3342	8.11432	440300	1.01281	21.5811	0.594995	-0.102279	-0.401887	1	0	10.5132	51.6	0	0.5	0.859424	0.830486	8.05641	5.66182	0.526266	2.88043									0.178653			-18.2905
40	2009	3380	8.12563	440300	0.996001	21.7642	0.641099	0.0773108	1.18511	0	0	10.5836	49.2	0		0.700006	0.71092	8.00263	6.4484	0.53439	2.88043									0.175688			5.09752
40	2010	2956	7.99159	440300	0.665453	21.5489	0.613091	0.235287	0.115532	0	0	10.7367	50	0		0.833666	1.07894	8.74941	6.67252	0.672325	2.88043									0.117381			21.469
40	2011	685	6.52942	440300	0.656384	21.3589	0.477982	-0.171999	0.051669	0	0	10.882	49.7	0		0.929957	0.704163	8.68011	7.45979	0.84963	2.88043	15.33	21.31	434			116		569	0.115782			3.59434
40	2012	934	6.83948	440300	0.995572	21.777	0.593918	-0.1111	0.05324	0	0	10.952	48.54	0		0.651384	0.938041	8.6848	7.34746	0.999895	2.88043	16.7	83.3			43	136	45	710	0.175612			-27.809
40	2013	1048	6.95464	440300	0.690709	22.0997	0.683762	-0.119087	-0.053173	0	0	11.0425	47.3	0	0.5	0.992697	1.016	8.84908	7.25285	0.323113	2.88043	17.9389	82.0611			61	191	70	726	0.121836			-73.6138
40	2014	1086	6.99026	440300	0.678692	22.1748	0.702902	-0.0159551	0.271648	0	0	11.1245	46.3351	0		1.0138	0.7241	8.7877	7.47753	0.66516	2.88043	15.56	84.45			52	151	54	829	0.119717			60.0569
40	2017	2881	7.96589	440300	0.80251	24.0872	0.600067	0.00528476	1.15477	1	0	11.4043	42.3699	0		0.548095	0.644678	9.3109	8.78883	0.825706	2.88043	46.03	21.73	929	186	176	649	480	1390	0.141557		0.00139577	-161.071
40	2018	2265	7.72533	440300	0.558514	24.262	0.576703	-0.111357	0.06706	1	0	11.4853	41.83	0		0.808936	0.49645	8.4511	8.91691	0.706808	2.88043	37.79	24.55	853	1031	93	387	285	469	0.098518		0.00172782	22.6987
40	2019	842	6.73578	440300	0.776605	24.1568	0.563673	0.0187297	-0.215591	1	0	11.5868	40.4	0		0.774571	0.848409	8.55966	9.1537	0.309112	2.88043	59.15	39.31	13	192	41	204	183	222	0.136988		0.00131526	169.677
40	2020	572	6.34914	440300	0.62655	23.9891	0.534554	0.0209051	-0.489928	1	0	11.6151	39.2	0		0.618452	0.610556	8.53399	8.676	0.628614	2.88043	54.19	44.58	7	214	61	46	101	150	0.110519		0.00116056	156.859
40	2021	425	6.05209	440300	0.675655	23.9872	0.557142	0.00985556	0.116752	1	0	11.731	40.379	0		0.478609	0.70621	8.62805	8.92928	0.861138	2.88043	57.17	42.82		207	47	20	71	80	0.119181			138.365
40	2022	442	6.09131	440300	0.778755	23.9609	0.557906	0.0345896	-0.216811	1	0	11.7685	40.9	0		0.493553	0.571984	8.69663	8.66572	0.615772	2.88043	55.65		34	240	52	21	53	76	0.137367			-129.021
42	2008	1339	7.19968	440300	1.13948	22.4368	0.686198	-0.0574442	0.052096	0	1	10.5132	51.6	0		1.43604	1.12492	8.38101	7.40308	0.731967	2.88043									0.0165054	0.0615862		-25.2842
42	2009	1214	7.10168	440300	1.13948	22.5921	0.680323	0.146151	0.791309	0	1	10.5836	49.2	0	2	0.992678	1.33684	8.54438	8.04881	0.446647	2.88043									0.0165054	0.0615862		-30.4437
42	2010	1260	7.13887	440300	0.913117	22.6387	0.648746	-0.027151	-0.290771	0	1	10.7367	50	0	0.5	1.37444	0.874617	8.74941	7.70325	0.576259	2.88043									0.0132265	0.0493516		-13.7658
42	2011	1115	7.01661	440300	1.13948	22.69	0.646232	-0.0165666	0.32436	0	1	10.882	49.7	0	1	1.40437	0.910242	8.68011	8.05624	0.488985	2.88043	16.32		13						0.0165054	0.0615862		-7.95168
42	2012	1123	7.02376	440300	1.02982	22.7404	0.613915	0.0483403	0.407689	0	1	10.952	48.54	0		1.02725	1.11242	8.6848	8.41813	0.659298	2.88043	21.19	37.75	461		46			1077	0.014917	0.0556593		12.9956
42	2013	1150	7.04752	440300	0.859097	22.8025	0.616542	0.020724	-0.179849	0	0	11.0425	47.3	0		0.881496	0.991539	8.84908	8.19433	0.361137	2.88043	23.3914	76.6087		497	95	273		285	0.012444	0.046432		37.3512
42	2014	1217	7.10414	440300	0.984902	23.5081	0.796201	-0.100339	0.370459	1	0	11.1245	46.3351	0		1.20326	1.1238	8.7877	8.48504	0.946178	2.88043	27.8	72.3			101	252	91	773	0.0142663	0.0532314		-208.755
42	2017	2314	7.74673	440300	0.890177	24.4988	0.842186	-0.118846	0.06635	1	0	11.4043	42.3699	0		0.967618	0.815412	9.37348	9.00854	0.622317	2.88043	24.46		1249	1589	102	319	97	207	0.0128942	0.0481118		-260.006
42	2018	2543	7.8411	440300	1.08612	24.553	0.833525	0.06518	-0.082286	0	0	11.4853	41.83	0		0.67854	0.976197	9.39758	8.8845	0.661076	2.88043	27.06	72.94		1735	105	358	138	207	0.0157324	0.0587018		186.013
42	2019	2639	7.87816	440300	0.84963	24.5331	0.822497	-0.0186655	-0.091782	0	0	11.5868	40.4	0		0.739288	0.842955	9.42369	8.77834	0.558514	2.88043	24.14	75.86		1982	65	296	146	150	0.0123069	0.0459203		-196.482
42	2020	2489	7.81964	440300	1.02976	24.5175	0.815569	0.0276239	0.482985	0	0	11.6151	39.2	0		0.759739	0.722044	9.48708	9.20407	0.772571	2.88043	25.2	74.81		1861	68	275	130	155	0.0149161	0.055656		-195.243
42	2021	2609	7.86672	440300	0.946178	24.4475	0.801428	0.00347241	-0.18892	0	0	11.731	40.379	0	0.5	0.675135	0.766704	9.58467	8.97412	0.718847	2.88043	25	75.01		1990	60	270	142	147	0.0137054	0.0511385		35.7305
42	2022	2699	7.90064	440300	0.838841	24.3257	0.77605	0.0266794	-0.183618	1	0	11.7685	40.9	0	0.5	0.991121	0.698978	9.48955	8.76027	0.7562	2.88043	23.49	76.51		2119	58	242	155	125	0.0121506	0.0453372		453.139
45	2008	692	6.53959	440300	0.737551	20.1537	0.262577	0.0548104	-0.255721	0	1	10.5132	51.6	0		1.03968	1.04651	7.64013	6.63838	0.451129	2.88043										0.108053		4.5789
45	2009	770	6.64639	440300	0.875522	20.5033	0.385411	0.0589856	0.340296	0	1	10.5836	49.2	0		0.691934	1.03718	7.65637	6.80714	0.822	2.88043										0.128266	0.00518416	0.803588
45	2010	890	6.79122	440300	0.90533	21.2273	0.186933	0.0343681	0.306774	0	1	10.7367	50	0	1	0.86228	1.09925	7.85071	7.02507	0.876937	2.88043										0.132633	0.0101562	-93.9174
45	2011	808	6.69456	440300	0.844385	21.3156	0.242557	0.0153471	0.117736	0	1	10.882	49.7	0	1	0.890252	0.874561	8.19163	7.10057	0.839876	2.88043			664	549	33	93	27	106		0.123704	0.00787064	-4.11055
45	2012	1227	7.11233	440300	0.89344	21.3549	0.307152	-0.0824984	0.185471	0	1	10.952	48.54	0	0.5	0.835048	0.616702	9.19717	7.01994	0.755213	2.88043	18.1		861	859	33	171	28	136		0.130891	0.0290636	5.65937
45	2013	1475	7.29641	440300	0.807729	21.7712	0.194236	-0.0654775	0.338397	0	1	11.0425	47.3	0		0.600634	0.820471	9.18964	7.22755	0.891638	2.88043	17.8983	82.1017		1171	39	113	38	114		0.118334	0.0255301	-107.53
45	2014	1465	7.28961	440300	0.813071	21.761	0.221956	-0.017253	0.070599	0	1	11.1245	46.3351	0		0.72165	0.896311	9.20543	7.30377	0.670856	2.88043	16.04	83.96		1177	36	126	38	88		0.119117	0.0195095	0.962015
45	2017	1335	7.19669	440300	0.779063	22.1573	0.160336	-0.00679705	0.231468	0	1	11.4043	42.3699	0		0.52181	0.605203	8.28626	7.56377	0.813071	2.88043	16.78	83.22		907	37	126	29	236		0.114134	0.00930373	0.253201
45	2018	1337	7.19818	440300	0.7562	22.2535	0.251066	-0.0996913	-0.137704	0	1	11.4853	41.83	0	0.5	0.729928	0.54298	8.26278	7.38428	0.614851	2.88043	17.42	82.58		889	41	152	26	229		0.110785	0.00908204	5.51166
45	2019	1338	7.19893	440300	0.694387	22.2343	0.149354	0.0845535	0.69621	0	1	11.5868	40.4	0	1	0.616716	0.85857	8.34374	7.91901	0.829053	2.88043	19.06	80.95		937	49	194	34	124		0.101729	0.0117356	-31.4319
45	2020	1369	7.22184	440300	0.752862	22.3266	0.215358	0.000388553	-0.022806	0	1	11.6151	39.2	0	1	0.829604	0.603326	8.38688	7.89478	0.758126	2.88043	20.16	79.84		996	35	204	33	101		0.110296	0.0135145	-30.5937
45	2021	1631	7.39695	440300	0.614851	22.4411	0.288691	-0.000796215	0.087618	0	1	11.731	40.379	0		0.619915	0.584744	8.44419	7.81019	0.896185	2.88043	18.76		1168	1158	33	231	29	180		0.090077		-28.136
45	2022	1575	7.36201	440300	0.508575	22.4491	0.282367	0.0872755	0.237271	0	1	11.7685	40.9	0	1	0.537236	0.742627	8.3164	8.04545	0.620442	2.88043	18.73		1125	1107	30	198	32	208		0.0745074		10.514
48	2008	1432	7.26683	440300	1.02364	20.9513	0.947168	0.128266	0.103105	1	0	10.5132	51.6	0		0.89557	1.14317	6.64424	7.12246	0.793239	2.88043												-2.93452
48	2009	1439	7.2717	440300	1.02192	20.5795	0.947168	0.23689	0.523766	1	0	10.5836	49.2	0	0.5	1.00558	1.01	6.76903	7.54835	0.629367	2.88043												-3.08462
48	2010	1420	7.25841	440300	0.870711	20.4883	0.947168	0.0530903	-0.18762	1	0	10.7367	50	0		0.671905	0.691912	7.03971	7.34936	0.825706	2.88043											0.0161519	6.67607
48	2011	1210	7.09838	440300	0.662564	20.9553	0.648379	0.0237221	0.144192	1	0	10.882	49.7	0	0.5	0.963828	0.796252	7.15688	7.56449	0.612199	2.88043			706	679	73	109	193	156			0.0131974	-6.62421
48	2012	1412	7.25276	440300	0.799067	20.9153	0.592418	-0.0207717	0.09292	1	0	10.952	48.54	0		0.861257	1.0688	8.52352	7.57489	0.85336	2.88043			1025	745	82	105	308	172			0.0147776	9.29517
48	2013	1449	7.27863	440300	0.922194	21.0089	0.636463	-0.0571214	0.077031	1	0	11.0425	47.3	0		0.745757	0.854626	8.57501	7.62271	0.339093	2.88043		96.4804		709	102	122	297	219			0.0169745	5.64803
48	2014	1471	7.2937	440300	0.712197	21.4078	0.695063	0.249457	0.369964	0	0	11.1245	46.3351	0	0.5	0.638551	0.832581	8.5108	7.93445	0.642953	2.88043		96.47		699	50	159	326	237			0.0118858	4.09769
48	2017	1562	7.35372	440300	0.839669	22.0855	0.818492	0.0841835	-0.007441	0	0	11.4043	42.3699	0		0.695107	0.737047	7.87069	7.54007	0.657036	2.88043		97.37		519	84	144	444	371			0.00562709	-59.8555
48	2018	1556	7.34987	440300	0.751681	22.3686	0.763554	0.20813	1.21793	0	0	11.4853	41.83	0	1	0.805977	0.597452	7.86238	8.33505	0.758013	2.88043	14.2	85.8		456	79	156	450	415			0.00486283	69.5506
48	2019	746	6.61473	440300	0.607047	22.5907	0.632612	0.156646	0.431134	0	0	11.5868	40.4	0		0.60423	0.491951	8.82792	9.07065	0.829053	2.88043	24.93	75.06		375	56	45	82	188			0.00459735	-4.11881
48	2020	1305	7.17396	440300	0.650487	23.0162	0.719174	0.182361	-0.172244	0	0	11.6151	39.2	0		0.567941	0.701272	9.00975	8.60464	0.692076	2.88043	28.12	71.88		647	77	297	43	241			0.00338538	-4.12979
48	2021	2293	7.73762	440300	0.729782	23.4201	0.827464	0.178035	-0.208775	0	0	11.731	40.379	0		0.697531	0.722111	9.06446	7.96262	0.693052	2.88043	20.98	79.03		1719	137	198	63	176				91.6965
48	2022	2919	7.979	440300	0.710277	23.5875	0.848175	0.0582327	0.861153	0	0	11.7685	40.9	0		0.549319	0.696784	9.00081	8.43541	0.859097	2.88043	18.43	81.57		2324	156	182	55	202				113.715
49	2008	2910	7.97591	440300	1.13948	20.2319	0.653792	0.218492	0.039689	0	1	10.5132	51.6	0	0.5	1.14516	1.13877	8.35004	6.69004	0.800606	2.88043										0.00222666	0.0114938	-0.261432
49	2009	3001	8.0067	440300	1.06321	20.2996	0.734349	0.0210922	0.155946	0	1	10.5836	49.2	0	0.5	0.694787	0.894184	8.44232	6.82159	0.904244	2.88043										0.00207762	0.0116035	-1.63217
49	2010	4193	8.34117	440300	0.776458	20.5611	0.672747	0.0914699	0.436244	0	1	10.7367	50	0	2	1.03525	0.78641	8.54591	7.01358	0.746012	2.88043										0.00151727	0.0679825	-2.89942
49	2011	5335	8.58204	440300	0.924305	21.0734	0.698867	-0.00659655	0.706906	0	1	10.882	49.7	0	0.5	0.737999	0.880919	8.28934	7.42923	0.759156	2.88043	7.18		4174	4467	45	508	93	222		0.00180618	0.062886	-0.877346
49	2012	4570	8.42727	440300	0.997747	21.3445	0.750595	0.18382	0.422429	0	1	10.952	48.54	0	0.5	0.643256	1.04568	8.03072	7.86866	0.579568	2.88043	5.76		3466	3555	34	768	38	175		0.00194969	0.0543882	12.7085
49	2013	5262	8.56827	440300	0.734589	21.9385	0.806481	0.0163429	0.377834	0	1	11.0425	47.3	0	5.5	0.706323	0.647354	8.08745	8.11643	0.80251	2.88043	7.3737		4075	3927	31	1061	53	190		0.00143546	0.0309729	-1.27578
49	2014	6061	8.70963	440300	0.572529	22.2656	0.803558	0.0318248	0.451357	0	1	11.1245	46.3351	0		0.894909	0.77635	8.16133	8.39659	0.535614	2.88043	8.6455		4426	4548	35	1244	65	169		0.00111878	0.0244845	7.82994
49	2017	10586	9.26729	440300	0.668107	22.7539	0.761753	-0.0548167	0.431154	0	1	11.4043	42.3699	0	0.5	0.656276	0.644375	8.41613	8.6898	0.946178	2.88043	10.96		7758	8090	60	2038	137	261		0.00130555	0.0456811	30.4833
49	2018	10565	9.2653	440300	0.506196	22.9005	0.743297	0.0138481	0.381489	0	1	11.4853	41.83	0		0.583339	0.773565	8.39229	9.01104	0.690709	2.88043	9.58		8637	8187	58	1914	175	231		0.000989156	0.0347524	-14.7755
49	2019	9744	9.18441	440300	0.787882	22.8946	0.673751	0.181818	0.069189	0	1	11.5868	40.4	0		0.782645	0.632933	8.39977	9.10052	0.44679	2.88043	10.7		7815	7460	61	1833	111	279		0.0015396	0.0337892	-19.0464
49	2020	9833	9.1935	440300	0.488985	22.9248	0.687771	0.141843	0.051789	0	1	11.6151	39.2	0		0.664272	0.657525	8.46242	9.14093	0.7562	2.88043	11.61		7655	7503	59	1905	109	257		0.000955524	0.0388056	103.363
49	2021	10565	9.2653	440300	0.519274	23.1007	0.681789	0.0445776	0.003765	0	1	11.731	40.379	0	0.5	0.584594	0.561285	8.65166	9.11599	0.614851	2.88043	12.29		8165	9006	68	1026	132	333		0.00101471		-24.3776
49	2022	11074	9.31236	440300	0.793239	23.2502	0.662442	0.0312384	0.117009	0	1	11.7685	40.9	0		0.530059	0.622522	8.70228	9.14188	0.582055	2.88043	16.03		7714	8908	84	1492	164	426		0.00155007		-97.4887
50	2008	6662	8.80418	440300	0.737551	22.3373	0.602524	0.0444926	-0.201695	0	1	10.5132	51.6	0	0.5	1.03968	1.04651	7.9248	6.58052	0.61092	2.88043										0.108053		12.1774
50	2009	6063	8.70996	440300	0.875522	22.5914	0.675933	0.0673368	0.591603	0	1	10.5836	49.2	0	1.5	0.691934	1.03718	7.78336	7.09803	0.74174	2.88043										0.128266		-96.1165
50	2010	7474	8.91919	440300	0.90533	22.7991	0.687553	0.0445896	0.576943	0	1	10.7367	50	0	1	0.86228	1.09925	8.04555	7.42313	0.577745	2.88043										0.132633	0.00874317	-54.4418
50	2011	8195	9.01128	440300	0.844385	22.8092	0.6375	0.0661881	0.336041	0	1	10.882	49.7	0	0.5	0.890252	0.874561	7.96058	7.67454	0.789739	2.88043	22.76		5243	6347	61	852	252	683		0.123704	0.0136153	26.4404
50	2012	7184	8.87961	440300	0.89344	22.7778	0.608351	0.104694	-0.06098	0	1	10.952	48.54	0	1	0.835048	0.616702	7.83635	7.67848	0.444337	2.88043	20.13		4337	4978	67	1778	176	185		0.130891	0.0225716	90.4246
50	2013	7479	8.91985	440300	0.807729	22.7998	0.588088	0.178229	0.042883	0	1	11.0425	47.3	0		0.600634	0.820471	7.87999	7.70845	0.712197	2.88043	19.7085	80.2915		5288	68	1784	150	189		0.118334	0.0310301	46.2471
50	2014	13300	9.49552	440300	0.813071	23.4764	0.454445	0.0883023	1.06275	0	1	11.1245	46.3351	0	1	0.72165	0.896311	7.95354	8.10154	0.8478	2.88043	25.51	74.49		8597	122	3579	256	746		0.119117	0.0343175	108.353
50	2017	16541	9.7136	440300	0.779063	24.1128	0.511848	0.0647911	0.305096	0	1	11.4043	42.3699	0	1	0.52181	0.605203	8.28626	8.41517	0.655391	2.88043	22.47	77.53		12082	88	2615	452	1304		0.114134	0.035645	-235.16
50	2018	40513	10.6094	440300	0.7562	24.8182	0.566855	0.0593837	1.06327	0	1	11.4853	41.83	0	0.5	0.729928	0.54298	8.26278	8.5917	0.673455	2.88043	19.96	80.04		30946	132	6305	574	2556		0.110785	0.0300253	473.794
50	2019	39842	10.5927	440300	0.694387	24.9046	0.591951	0.0727362	0.047401	0	1	11.5868	40.4	0	1	0.616716	0.85857	8.34374	8.64877	0.727658	2.88043	22.5	77.5		29306	122	7021	766	2627		0.101729	0.0283709	-289.063
50	2020	37484	10.5317	440300	0.752862	25.0213	0.543647	0.0907705	-0.034649	0	1	11.6151	39.2	0	2	0.829604	0.603326	8.38688	8.64744	0.737551	2.88043	26.48	73.52		26570	124	7248	773	2769		0.110296	0.0280834	-736.316
50	2021	26797	10.196	440300	0.614851	25.1107	0.566435	0.062823	0.088821	0	1	11.731	40.379	0	0.5	0.619915	0.584744	8.44419	8.9032	0.450762	2.88043	35.97	64.04		16054	132	6891	829	2891		0.090077		83.8722
50	2022	25782	10.1574	440300	0.508575	25.1176	0.626341	0.0483101	-0.011993	0	1	11.7685	40.9	0		0.537236	0.742627	8.3164	8.91398	0.876937	2.88043	38.51	61.5		14583	149	7563	725	2762		0.0745074		-287.935
55	2008	1122	7.02287	440300	0.787541	21.0566	0.550492	0.0165479	0.225653	1	0	10.5132	51.6	0		1.04909	0.805397	8.13955	7.08236	0.612199	2.88043									0.056272	0.0212191	0.00557706	3.79888
55	2009	2175	7.68478	440300	1.06508	21.1172	0.518206	0.0314934	0.163445	1	0	10.5836	49.2	0		1.13464	1.1188	8.03365	6.91536	0.646281	2.88043									0.0761028	0.0286969	0.000799763	14.1239
55	2010	2289	7.73587	440300	0.863621	21.412	0.450407	-0.0156629	0.272683	1	0	10.7367	50	0	1	0.913084	0.870747	8.32082	7.13719	0.680482	2.88043									0.0617081	0.0232689	0.00102681	-33.0725
55	2011	2923	7.98037	440300	0.813784	21.4949	0.46746	-0.0263694	0.160804	1	0	10.882	49.7	0		1.09104	0.69139	8.25212	7.14658	0.535128	2.88043			2545	1984	48	489	118	284	0.0581471	0.0219261	0.00126862	4.15106
55	2012	2880	7.96555	440300	0.962586	21.5682	0.502397	0.0254584	0.036422	1	0	10.952	48.54	0		0.674109	0.849636	8.25339	7.18394	0.773247	2.88043	22.71		1855	1874	52	249	97	608	0.0687794	0.0259354	0.0309262	1.42299
55	2013	2081	7.6406	440300	0.900448	21.6786	0.5322	0.0602197	0.250175	1	0	11.0425	47.3	0	0.5	0.667339	0.913633	8.26042	7.54281	0.770434	2.88043	33.7337	66.2662		720	62	671	130	498	0.0643395	0.0242612	0.0396328	-8.07942
55	2014	3019	8.01268	440300	0.852168	22.0215	0.644927	-0.152317	0.109122	1	0	11.1245	46.3351	0		0.650772	0.720869	8.11797	7.46087	0.584047	2.88043	27.37	72.64		1376	84	873	162	524	0.0608897	0.0229603	0.0236908	14.0229
55	2017	2150	7.67322	440300	0.646505	22.7548	0.575245	0.0731544	-0.298867	1	0	11.4043	42.3699	0		0.67686	0.874384	8.2755	8.04878	0.565865	2.88043	32.79	67.21		697	56	1242	83	72	0.0461945	0.0174191	0.0147917	209.959
55	2018	2206	7.69894	440300	0.538409	23.0897	0.512594	0.0363175	0.034338	1	0	11.4853	41.83	0		0.657081	0.539362	8.21955	8.07209	0.84322	2.88043	32.1	67.9		727	60	1220	71	128	0.0384708	0.0145066	0.0129782	236.293
55	2019	2395	7.78114	440300	0.624215	23.1542	0.53991	-0.000464806	-0.014082	1	0	11.5868	40.4	0		0.59974	0.63953	8.31651	8.01432	0.787541	2.88043	34.74	65.26		1002	65	1072	85	171	0.0446019	0.0168185	0.00525551	117.691
55	2020	2245	7.71646	440300	0.672413	23.197	0.540957	0.0462388	-0.008801	1	0	11.6151	39.2	0		0.619193	0.59164	8.47023	8.03608	0.657648	2.88043	34.7	65.3		820	73	1140	69	143	0.0480457	0.0181171	0.0119334	-33.8839
55	2021	2959	7.99261	440300	0.615486	23.2297	0.543997	-0.00517279	0.194149	1	0	11.731	40.379	0		0.777935	0.850784	8.56396	8.05524	1.02976	2.88043	31.77	68.24		1433	78	1170	85	193	0.0439782	0.0165833		16.3825
55	2022	2917	7.97831	440300	0.595006	23.2684	0.543327	0.0173565	0.081302	1	0	11.7685	40.9	0	0.5	0.616896	0.527509	8.41617	8.14227	0.577745	2.88043	33.7334	66.2667		1378	61	1221	122	135	0.0425148	0.0160315		16.8625
56	2008	284	5.64897	440300	1.13948	20.8421	0.868018	-0.136832	-0.364754	0	0	10.5132	51.6	0	0.5	1.00747	1.06639	8.73935	4.47953	0.909026	2.88043									0.0175269	0.00284033		-14.5371
56	2009	281	5.63835	440300	0.966423	21.096	0.906939	-0.01975	-0.161137	0	0	10.5836	49.2	0		1.03927	0.985551	8.73724	4.31851	0.656384	2.88043									0.014865	0.00240895		18.7983
56	2010	290	5.66988	440300	0.644341	21.1555	0.947168	-0.171999	-0.19309	0	0	10.7367	50	0	0.5	0.701368	0.912241	7.03971	4.10654	0.776215	2.88043									0.00991088	0.00160611		28.974
56	2011	333	5.80814	440300	0.684077	21.1556	0.947168	-0.0983996	0.062897	0	0	10.882	49.7	0		1.05643	0.899789	7.15688	4.08442	0.508575	2.88043	27.02	27.93	150		18	116	17	182	0.0105221	0.00170516		-106.547
56	2012	366	5.90263	440300	0.759156	21.4196	0.947168	-0.0729742	2.77995	0	0	10.952	48.54	0		0.833587	0.783369	7.16061	5.45935	0.424319	2.88043	23.22	34.43	155		16	90	39	221	0.0116769	0.00189231		-44.2988
56	2013	390	5.96615	440300	0.783864	22.7778	0.555532	-0.0516787	-0.562245	0	0	11.0425	47.3	0		0.58674	0.620198	7.00148	4.63062	1.13948	2.88043	19.2307	80.7692			18	104	31	237	0.0120569	0.0019539		748.221
56	2014	564	6.33505	440300	0.7654	22.7866	0.628363	-0.0478883	1.80336	0	0	11.1245	46.3351	0		0.981909	0.776762	8.7877	5.45924	0.535128	2.88043	13.65	86.34			54	90	39	381	0.0117729	0.00190787		-125.421
56	2017	736	6.60123	440300	0.748	23.3744	0.591611	0.0237185	1.15527	0	0	11.4043	42.3699	0		0.825966	0.723604	9.37348	7.29752	0.669786	2.88043	36.82	63.18			70	115	26	525	0.0115053	0.0018645		-39.1874
56	2018	722	6.58203	440300	0.491118	23.3076	0.561924	0.0146009	0.351487	0	0	11.4853	41.83	0		0.629687	0.785211	9.39758	7.61262	0.694387	2.88043	19.95	80.05			62	47	37	576	0.00755409	0.00122418		119.531
56	2019	618	6.42649	440300	0.754859	23.2455	0.554071	0.0241621	-0.000155	0	0	11.5868	40.4	0		0.665985	0.634567	9.19787	7.69549	0.738881	2.88043	23.46	76.54			53	98	44	423	0.0116108	0.0018816		125.706
56	2020	960	6.86693	440300	0.609528	23.1877	0.588872	0.0404374	-0.277391	0	0	11.6151	39.2	0		0.540589	0.615586	8.99378	7.15928	0.936004	2.88043	14.69	85.31			54	102	44	760	0.00937541	0.00151934		328.229
56	2021	837	6.72982	440300	0.591002	23.1144	0.690232	0.037376	0.100157	0	0	11.731	40.379	0	0.5	0.745674	0.65984	9.18987	7.32988	0.609528	2.88043	15.05	84.94			58	113	40	626	0.00909045	0.00147316		-29.0529
56	2022	784	6.66441	440300	0.695141	23.039	0.792816	0.0380248	-0.120936	0	0	11.7685	40.9	0		0.752699	0.692305	9.10116		0.568339	2.88043	14.79	85.2			60	106	24	594	0.0106923	0.00173274		50.7721
58	2008	744	6.61204	440300	1.13948	21.1803	0.159902	0.0492552	-0.552786	0	1	10.5132	51.6	0	0.5	1.00747	1.06639	6.64424	6.49447	0.741798	2.88043									0.0175269	0.00284033		3.45483
58	2009	353	5.86647	440300	0.966423	21.0304	0.186105	0.0552432	-0.089037	0	1	10.5836	49.2	0	0.5	1.03927	0.985551	7.03419	6.67615	0.89344	2.88043									0.014865	0.00240895		-40.8608
58	2010	404	6.00141	440300	0.644341	21.106	0.199613	0.0746753	0.354499	0	1	10.7367	50	0	0.5	0.701368	0.912241	7.20625	7.00139	0.770351	2.88043									0.00991088	0.00160611		3.41993
58	2011	564	6.33505	440300	0.684077	21.2382	0.209863	0.0415561	0.113303	0	1	10.882	49.7	0	1	1.05643	0.899789	7.64068	6.965	0.612199	2.88043	27.3	38.48	193	192	30	56	194	92	0.0105221	0.00170516		-14.5623
58	2012	300	5.70378	440300	0.759156	21.2776	0.211593	-0.026419	0.061723	0	1	10.952	48.54	0		0.833587	0.783369	8.68294	7.3365	0.842747	2.88043	45	46.34	26	116	29	25	54	76	0.0116769	0.00189231	0.00206619	12.8069
58	2013	368	5.90808	440300	0.783864	21.4817	0.327471	-0.057393	0.287944	0	1	11.0425	47.3	0	0.5	0.58674	0.620198	9.06745	7.49252	0.707386	2.88043				159	34	30	29	116	0.0120569	0.0019539	0.000655307	12.9626
58	2014	407	6.00881	440300	0.7654	21.7015	0.437771	-0.160894	0.140595	0	1	11.1245	46.3351	0	1.5	0.981909	0.776762	8.95014	7.57593	0.519274	2.88043	36.37	63.64		191	31	12	63	110	0.0117729	0.00190787	0.000427141	20.2352
58	2017	2763	7.92407	440300	0.748	22.6681	0.630906	0.0725606	1.94669	0	1	11.4043	42.3699	0	2	0.825966	0.723604	9.3714	7.68007	0.874161	2.88043	17.41	82.59		1544	152	379	353	335	0.0115053	0.0018645		-96.4808
58	2018	2411	7.7878	440300	0.491118	22.6873	0.656307	0.0235233	-0.189531	0	1	11.4853	41.83	0		0.629687	0.785211	9.38045	7.54008	0.799495	2.88043	18.16	81.83		1166	134	371	282	458	0.00755409	0.00122418		-45.0228
58	2019	2793	7.93487	440300	0.754859	22.5463	0.594452	0.0695408	-0.070096	0	1	11.5868	40.4	0		0.665985	0.634567	9.19787	7.39274	0.390754	2.88043	16.93	83.06		1536	125	359	320	453	0.0116108	0.0018816	0.000462395	20.4153
58	2020	2615	7.86902	440300	0.609528	22.4865	0.574448	0.0417673	-0.059979	0	1	11.6151	39.2	0		0.540589	0.615586	8.99378	7.2627	0.850241	2.88043	17.86	82.14		1319	89	300	375	532	0.00937541	0.00151934	0.000728113	93.1086
58	2021	11590	9.3579	440300	0.591002	22.4518	0.54314	0.133874	0.421032	0	1	11.731	40.379	0	0.5	0.745674	0.65984	9.18987	6.87969	0.708387	2.88043	6.61	93.39		9512	173	519	113	1273	0.00909045	0.00147316		19.0343
58	2022	11242	9.32741	440300	0.695141	22.3945	0.538946	0.0418301	-0.083147	0	1	11.7685	40.9	0		0.752699	0.692305	9.10116	6.80934	0.731967	2.88043	5.08	94.91		9788	159	524	460	311	0.0106923	0.00173274		22.6211
59	2008	7505	8.92332	211100	0.393017	23.5424	0.640793	0.0488449	0.094466	0	1	9.52286	55.8	0	1	0.501866	0.51656	8.35381	7.50751	0.675647	5.30653									0.0639143	0.000146888		-748.781
59	2009	7929	8.97828	211100	0.390754	23.8168	0.702672	0.0178247	-0.213504	0	1	9.62987	52	0	2.5	0.372943	0.573901	8.00452	7.21403	0.680482	5.30653									0.0635463	0.000146042	0.0029191	71.4095
59	2010	9780	9.18809	211100	0.433517	24.0018	0.750634	0.0558229	2.77995	0	1	9.82321	54.1	0		0.489728	0.345419	8.71002	9.13628	0.744807	5.30653									0.0705006	0.000162025	0.0041184	563.176
59	2011	12603	9.44169	211100	0.425087	24.0744	0.735552	0.112025	0.569629	0	1	10.009	54.7	0		0.283882	0.44028	8.90783	9.46268	0.592432	5.30653	9.97	30.58				9393		1512	0.0691297	0.000158874	0.00367137	188.677
59	2012	10247	9.23474	211100	0.523505	24.2123	0.774421	-0.0642221	-0.041226	0	1	10.1205	53.25	0	0.5	0.376197	0.420227	8.76266	9.5153	0.70535	5.30653	11.76		6355		165	875	120	9087	0.0851349	0.000195657	0.00260991	188.366
59	2013	10463	9.2556	211100	0.40098	24.0712	0.745773	0.0640062	0.154107	0	1	10.2115	52.7	0		0.480466	0.334879	8.75509	9.65602	0.590949	5.30653	10.475	89.525				9123	200	1140	0.0652093	0.000149864	0.00216669	50.6599
59	2014	10355	9.24522	211100	0.31806	24.267	0.725987	0.00368519	0.057444	0	1	10.2621	50.2492	0		0.345903	0.384068	8.65191	9.71321	0.672325	5.30653	11.62	88.38				8919	200	1236	0.0517244	0.000118873	0.00185987	262.344
59	2017	10233	9.23337	211100	0.309062	24.1562	0.591054	0.0957436	0.158392	1	1	10.0609	39.2999	0		0.380374	0.260726	8.97195	9.47129	0.7054	5.30653	13.62		1503	6340	181	1684	105	1923	0.0502611	0.00011551	0.00290264	102.74
59	2018	8298	9.02377	211100	0.429319	24.2033	0.576934	0.0731085	0.08808	0	1	10.1392	39.6	0	0.5	0.315557	0.355419	9.11038	9.66044	0.487368	5.30653	15.39		1343	5495	191	1503	102	1007	0.0698179	0.000160456	0.00274733	-897.269
59	2019	8649	9.0652	211100	0.412204	24.1029	0.51817	0.0927639	0.079738	0	1	10.123	38.3	0	0.5	0.339937	0.262827	9.02792	9.71442	0.902907	5.30653	15.78	84.22		5956	156	1448	77	1012	0.0670346	0.000154059	0.00341322	550.204
59	2020	8332	9.02786	211100	0.374411	24.0519	0.494189	0.100884	-0.23154	0	1	10.1312	37.4	0	2	0.298588	0.265321	8.93442	9.47603	0.643565	5.30653	22.6	77.4				1498		6834	0.0608885	0.000139934	0.0040158	68.4112
59	2021	8056	8.99417	211100	0.344564	24.1926	0.53655	0.0873325	0.266608	0	1	10.225	39.4257	0	1	0.345531	0.205571	9.24016	9.73282	0.752862	5.30653	17.49		6647	4999		689		2368	0.0560346	0.000128779		-305.981
59	2022	8294	9.02329	211100	0.297555	24.2086	0.537197	0.0537558	0.272612	0	1	10.2742	40.6	0	1	0.216171	0.291797	9.30102	9.9622	0.995572	5.30653									0.0483898	0.00011121		567.11
60	2008	9005	9.10554	440300	0.449077	22.7927	0.498024	0.205782	-0.098748	0	1	10.5132	51.6	0	0.5	0.482866	0.386058	8.8544	8.14974	0.636607	2.88043									0.00939294	0.0820897	0.00240924	-28.5968
60	2009	10209	9.23102	440300	0.569363	23.1783	0.594227	0.0430672	0.014702	0	1	10.5836	49.2	0		0.598927	0.549528	8.69179	8.0725	0.77466	2.88043									0.0119089	0.104078	0.00100115	8.41496
60	2010	10081	9.21841	440300	0.280844	23.4023	0.6138	0.133323	0.27407	0	1	10.7367	50	0	1.5	0.2931	0.276728	8.96039	8.31412	0.669352	2.88043									0.00587416	0.0513373	0.00203927	113.919
60	2011	11066	9.31163	440300	0.482994	23.3653	0.525585	0.0763546	0.936871	0	1	10.882	49.7	0	0.5	0.424296	0.509968	8.94784	8.93329	0.692076	2.88043	14.18					2411		1031	0.0101024	0.0882896	0.00127572	44.6618
60	2012	10831	9.29017	440300	0.495117	23.3675	0.495988	0.105663	-0.012584	0	1	10.952	48.54	0	1	0.45462	0.468017	8.89918	8.93285	0.826067	2.88043	12.91			5418		1696		1184	0.0103559	0.0905057	0.0192589	67.8797
60	2013	10521	9.26113	440300	0.353271	23.3939	0.561427	0.0672007	0.14773	0	1	11.0425	47.3	0	1	0.34434	0.339036	8.87368	9.08315	0.797998	2.88043	16.776	83.224		6938	184	2569	86	734	0.00738905	0.0645767	0.0166031	2.21579
60	2014	10221	9.2322	440300	0.323113	23.3776	0.540798	0.060455	0.163673	0	1	11.1245	46.3351	0		0.502763	0.502434	8.83895	9.24035	0.41502	2.88043	13.48	59.86		1287	52	920	68	329	0.00675827	0.0590639	0.0169113	53.6686
60	2017	9685	9.17833	440300	0.462155	23.6608	0.448532	0.130864	0.259476	1	1	11.4043	42.3699	0	1.5	0.42989	0.371083	8.97028	8.99378	0.686878	2.88043	19.88	80.12		6537	133	1446	155	1414	0.00966648	0.0844803	0.0121936	-146.767
60	2018	9855	9.19573	440300	0.27538	23.694	0.450591	0.101084	0.052557	1	1	11.4853	41.83	0	0.5	0.412078	0.413776	8.99378	9.02923	0.727658	2.88043	21.08	78.93		6669	142	1513	130	1401	0.00575988	0.0503385	0.00970619	126.732
60	2019	9611	9.17066	440300	0.309112	23.7349	0.440773	0.109314	0.142116	0	1	11.5868	40.4	0		0.221811	0.266026	9.08095	9.16003	0.670014	2.88043	21.54	78.45		6353	138	1551	131	1438	0.00646542	0.0565046	0.0145785	14.8089
60	2020	9835	9.1937	440300	0.373789	23.9157	0.47259	0.0658068	0.325677	0	1	11.6151	39.2	0		0.309758	0.278508	9.0639	9.4286	0.909357	2.88043	23.23	76.77		6345	163	1717	157	1453	0.00781821	0.0683273	0.0129116	-434.017
60	2021	9664	9.17616	440300	0.401553	24.0412	0.501386	0.0640309	0.470556	0	1	11.731	40.379	0	0.5	0.326606	0.282719	9.2853	9.81999	0.478093	2.88043	23.86	76.13		6291	158	1687	161	1367	0.00839892	0.0734025		-5.43831
60	2022	9743	9.1843	440300	0.273035	24.2092	0.531575	0.0331002	0.245004	0	1	11.7685	40.9	0		0.236374	0.193263	9.3438	10.0069	0.273317	2.88043	25.33	74.66		6343	159	1701	162	1378	0.00571083	0.0499099		12.3177
61	2008	4332	8.37378	440300	1.13948	22.5405	0.446161	0.045304	-0.102196	0	1	10.5132	51.6	0	0.5	1.00747	1.06639	8.73935	6.78189	0.804936	2.88043									0.0175269	0.00284033		-116.335
61	2009	5370	8.58858	440300	0.966423	22.6707	0.50535	0.0736718	-0.026595	0	1	10.5836	49.2	0		1.03927	0.985551	8.73724	6.6559	0.909357	2.88043									0.014865	0.00240895		-33.1771
61	2010	5964	8.6935	440300	0.644341	22.9329	0.585435	0.0727858	0.100217	0	1	10.7367	50	0	1	0.701368	0.912241	9.04005	6.69242	0.731967	2.88043									0.00991088	0.00160611		24.6224
61	2011	7029	8.8578	440300	0.684077	22.9713	0.564772	-0.028817	0.309932	0	1	10.882	49.7	0	0.5	1.05643	0.899789	9.22638	6.84486	0.984902	2.88043			6847	890	293	426	1466	3954	0.0105221	0.00170516		17.5707
61	2012	5336	8.58223	440300	0.759156	23.0857	0.593047	0.0268077	-0.063321	0	1	10.952	48.54	0	0.5	0.833587	0.783369	8.68294	6.90785	0.759156	2.88043			5186	878	170	284	750	954	0.0116769	0.00189231	4.20579e-05	20.5215
61	2013	4363	8.38092	440300	0.783864	23.2266	0.499835	0.0155606	0.289336	0	1	11.0425	47.3	0		0.58674	0.620198	9.06745	7.26361	0.643201	2.88043		97.2725		131	144	272	2782	1034	0.0120569	0.0019539	0.000121324	-188.685
61	2014	4880	8.4929	440300	0.7654	23.3483	0.554065	0.0523291	-0.239961	0	1	11.1245	46.3351	0		0.981909	0.776762	8.95014	6.92722	0.746012	2.88043		97.26		52	195	529	2910	1194	0.0117729	0.00190787	6.6998e-05	4.16263
61	2017	5036	8.52437	440300	0.748	23.6594	0.659883	0.0409571	0.210983	0	1	11.4043	42.3699	0	1	0.825966	0.723604	9.3714	7.35416	0.614851	2.88043		97.32			337	326	3198	1175	0.0115053	0.0018645		-19.1274
61	2018	4824	8.48136	440300	0.491118	23.6677	0.653134	0.0656549	-0.058957	0	1	11.4853	41.83	0	1.5	0.629687	0.785211	9.38045	7.30204	0.378379	2.88043		97.74			342	304	3002	1176	0.00755409	0.00122418	0.000378992	29.3968
61	2019	4644	8.44333	440300	0.754859	23.6988	0.649514	0.0473489	0.239311	0	1	11.5868	40.4	0	0.5	0.665985	0.634567	9.19787	7.53134	0.909695	2.88043		97.71			378	295	2798	1173	0.0116108	0.0018816	0.00048132	10.0831
61	2020	4863	8.48941	440300	0.609528	23.6888	0.634451	0.0360281	0.112685	0	1	11.6151	39.2	0		0.540589	0.615586	8.99378	7.61725	0.570362	2.88043		97.58			394	326	2930	1213	0.00937541	0.00151934	0.000373513	90.1186
61	2021	4807	8.47783	440300	0.591002	23.7519	0.638294	0.0601172	0.2891	0	1	11.731	40.379	0		0.745674	0.65984	9.18987	7.87578	0.482994	2.88043		97.76			410	332	2864	1201	0.00909045	0.00147316		26.8425
61	2022	4778	8.47178	440300	0.695141	23.7672	0.641841	0.0407979	0.063878	0	1	11.7685	40.9	0		0.752699	0.692305	9.10116	7.93546	0.563823	2.88043		97.57		191	402	340	2632	1213	0.0106923	0.00173274		131.038
62	2008	11955	9.3889	440300	0.999895	21.4409	0.332836	0.0408857	-0.221062	0	0	10.5132	51.6	0		1.08622	0.802665	6.91755	6.81644	0.734589	2.88043									0.158851	0.00124856		-21.9942
62	2009	13984	9.54567	440300	0.726688	21.7345	0.383852	0.121691	0.224117	0	0	10.5836	49.2	0		0.860641	0.746562	7.03419	6.8937	0.564947	2.88043									0.115448	0.00090741		42.4765
62	2010	1026	6.93342	440300	0.936004	22.0651	0.531336	-0.171999	-0.574356	0	0	10.7367	50	0		0.998737	0.917107	7.20625	6.55033	0.567663	2.88043									0.148701	0.00116878		-68.7104
62	2011	1559	7.3518	440300	0.798618	22.2631	0.620521	-0.0629313	0.529437	0	0	10.882	49.7	0		1.03899	0.823984	7.64068	6.77459	0.391848	2.88043	30.92		1077		86	172	188	1113	0.126875	0.000997229		5.33302
62	2012	1791	7.49053	440300	0.671586	22.3323	0.679874	0.0263835	1.2814	0	0	10.952	48.54	0		1.05547	0.856905	8.68294	7.54543	0.613234	2.88043			593	396		64	328	1003	0.106694	0.000838605		91.5319
62	2013	1744	7.46394	440300	0.827139	22.3071	0.588971	0.214686	0.331547	0	0	11.0425	47.3	0	0.5	0.747866	0.940598	9.06745	7.8483	0.807729	2.88043			573	349		75	304	1016	0.131406	0.00103284		76.7265
62	2014	1712	7.44542	440300	0.635811	22.121	0.411927	0.0613146	0.285407	1	0	11.1245	46.3351	0		0.903176	0.733174	8.95014	8.07277	0.355648	2.88043		70.3855		420		87	271	934	0.10101	0.000793933		84.8497
62	2017	1832	7.51316	440300	0.80986	22.871	0.477586	0.0502732	0.49657	1	0	11.4043	42.3699	0		0.740556	0.599648	9.50486	9.19281	0.90533	2.88043	36.95	63.05		230	161	239	548	654	0.128661	0.00101127	0.00553592	65.488
62	2018	1905	7.55224	440300	0.547335	23.0556	0.500546	-0.00252456	0.422016	1	0	11.4853	41.83	0		0.81371	0.766914	9.59524	9.53051	0.506196	2.88043	37.69	62.31		237	180	304	638	546	0.0869541	0.000683453	0.00834489	16.2002
62	2019	1887	7.54274	440300	0.748185	23.1525	0.496825	0.0611925	0.216579	1	0	11.5868	40.4	0		0.649817	0.765308	9.59733	9.73925	0.890177	2.88043	39.79	60.2		219	176	271	604	617	0.118863	0.000934253	0.00855695	86.7888
62	2020	1881	7.53956	440300	0.83314	23.2281	0.50159	-0.0392631	0.137629	1	0	11.6151	39.2	0		0.761854	0.849032	9.4632	9.87102	0.469886	2.88043	41.68	58.32		168	185	286	560	682	0.132359	0.00104034	0.00760463	-38.5029
62	2021	2246	7.71691	440300	0.638101	23.4812	0.568913	-0.0590853	0.398604	1	0	11.731	40.379	0		0.558649	0.629621	9.5356	10.1254	0.690709	2.88043	44.84	55.16		171	187	354	930	604	0.101374	0.000796792		-26.6482
62	2022	2510	7.82804	440300	0.520684	23.5183	0.52189	0.13908	0.048191	0	0	11.7685	40.9	0		0.697089	0.449937	9.48777	10.1239	1.08282	2.88043	47.57	52.44		139	193	337	1080	761	0.0827201	0.000650175		138.808
63	2008	61350	11.0244	440300	0.737551	24.6525	0.701499	0.0717162	0.273635	0	0	10.5132	51.6	0		1.03968	1.04651	7.9248	9.10936	0.709274	2.88043										0.108053	0.078523	-136.999
63	2009	65159	11.0846	440300	0.875522	24.9478	0.737368	0.0545675	0.360756	0	0	10.5836	49.2	0		0.691934	1.03718	7.78336	9.35629	0.953012	2.88043										0.128266	0.0845974	56.7001
63	2010	65159	11.0846	440300	0.90533	25.1559	0.703371	0.0111929	0.165769	0	0	10.7367	50	0	0.5	0.86228	1.09925	8.04555	9.36034	0.907474	2.88043										0.132633	0.0842754	-64.7926
63	2011	65159	11.0846	440300	0.844385	25.3807	0.750505	-0.0171989	0.227579	0	0	10.882	49.7	0	0.5	0.890252	0.874561	7.96058	9.59702	0.813069	2.88043	65.19		31262	24355		30187	13274	21970		0.123704	0.0805996	-262.881
63	2012	65159	11.0846	440300	0.89344	25.4003	0.789302	0.014426	-0.023594	0	0	10.952	48.54	0		0.835048	0.616702	7.83635	9.50771	0.273035	2.88043	70.81		22888	15553	820	29764	11867	20398		0.130891	0.0821731	1106.22
63	2013	65159	11.0846	440300	0.807729	25.3292	0.763931	0.0257253	-0.106693	0	0	11.0425	47.3	0		0.600634	0.820471	7.87999	9.39014	0.670804	2.88043	70.9608		20064	13042	858	25874	10524	18795		0.118334	0.0737803	-323.987
63	2014	65159	11.0846	440300	0.813071	25.3887	0.752458	0.0236563	0.082909	0	0	11.1245	46.3351	0	0.5	0.72165	0.896311	7.95354	9.44343	0.670014	2.88043	68.91		23502	15200	806	27101	12885	19617		0.119117	0.0848148	298.247
63	2017	65159	11.0846	440300	0.779063	25.6928	0.684777	0.0501519	0.074897	0	0	11.4043	42.3699	0	0.5	0.52181	0.605203	8.28626	9.70912	0.731967	2.88043	70.5736		22003	16851	871	28942	11375	16734		0.114134	0.0900389	661.357
63	2018	65159	11.0846	440300	0.7562	25.5858	0.745184	-0.0712434	-0.214144	0	0	11.4853	41.83	0	0.5	0.729928	0.54298	8.26278	9.51144	0.588298	2.88043	66.8825		22598	16911	998	25969	9499	14863		0.110785	0.0843102	348.882
63	2019	65159	11.0846	440300	0.694387	25.6735	0.731206	0.0527368	0.061083	0	0	11.5868	40.4	0		0.616716	0.85857	8.34374	9.55342	0.353271	2.88043	71.26		20136	15959	1098	28301	8985	15723		0.101729	0.0888648	-945.749
63	2020	65159	11.0846	440300	0.752862	25.7381	0.693813	0.0679301	0.118079	0	0	11.6151	39.2	0	0.5	0.829604	0.603326	8.38688	9.62246	0.945384	2.88043	70.3		21897	18143	1198	31747	9030	13591		0.110296	0.0982311	-1429.71
63	2021	65159	11.0846	440300	0.614851	25.8518	0.684246	0.093169	0.128841	0	0	11.731	40.379	0		0.619915	0.584744	8.44419	9.76614	0.623713	2.88043	73.17		19474	16582	1319	33422	8283	12978		0.090077		-1093.06
63	2022	65159	11.0846	440300	0.508575	25.9215	0.670947	0.0418765	0.073635	0	0	11.7685	40.9	0		0.537236	0.742627	8.3164	9.85671	0.52483	2.88043	74.9983		18704	16486	1319	36300	8191	12515		0.0745074		-47.9521
65	2008	598	6.39359	110000	1.13948	21.5153	0.796744	-0.0167101	0.061818	0	1	9.31605	25.7	0		0.839548	1.12621	8.7054	7.81019	0.8373	5.04226										0.0242915		43.2969
65	2009	229	5.43372	110000	0.675647	21.5728	0.77056	0.249457	0.695971	0	1	9.40533	23.5	0	0.5	0.678341	0.653075	8.94376	8.94839	0.390802	5.04226										0.0144034		-29.0933
65	2010	225	5.4161	110000	0.8478	21.3927	0.706491	0.116221	-0.023977	0	1	9.55489	24	0	1.5	0.875242	0.672126	9.41041	8.94164	1.06321	5.04226										0.0180734		24.9438
65	2011	249	5.51745	110000	0.770351	21.5692	0.723701	0.0489076	0.43911	0	1	9.69597	23.1	0	0.5	0.9555	1.02751	9.42662	9.25062	0.324728	5.04226	77.91		21		30	103	56	60		0.0164223		-8.169
65	2012	260	5.56068	110000	0.847079	21.8832	0.756321	-0.00193261	-0.369251	0	1	9.7914	22.7	0	1	0.809979	0.720988	9.23946	8.72542	0.41502	5.04226	78.07		21		32	124	39	65		0.018058		8.43289
65	2013	289	5.66643	110000	0.673455	22.1052	0.757927	0.190324	0.781699	0	1	9.89348	22.3	0	1.5	0.700884	0.797784	9.25195	9.11923	0.780605	5.04226	83.0449	16.955			34	126	45	84		0.0143567		-13.901
65	2014	287	5.65948	110000	0.84322	22.3162	0.75983	0.0345603	0.022258	0	1	9.96791	21.3063	0		0.752056	0.842274	9.31598	9.14596	0.77638	5.04226	83.9721	16.0278			36	137	40	74		0.0179757		26.7799
65	2017	2001	7.6014	110000	0.813069	23.1625	0.640241	0.115388	0.11049	0	1	10.2405	19.014	0	1.5	0.693723	0.877391	9.3109	9.28022	0.744807	5.04226	38.58	61.42		498	86	639	531	247		0.017333	0.0139692	-97.2962
65	2018	1921	7.5606	110000	0.742642	23.1611	0.597413	0.0159314	0.025835	0	1	10.3196	18.63	0	1	0.905705	0.867314	9.41163	9.33143	0.800606	5.04226	36.44	63.56		505	110	654	441	211		0.0158316	0.0113727	23.6022
65	2019	1710	7.44425	110000	0.494748	23.4142	0.630137	-0.107046	0.108077	0	1	10.4737	16.2	0		0.728996	0.512769	9.58425	9.46907	0.539605	5.04226	43.1	56.9		278	105	676	391	260		0.010547	0.00903722	70.1551
65	2020	1917	7.55852	110000	0.676681	23.6181	0.655597	-0.0704415	0.161886	0	1	10.4941	15.9	0	1	0.686534	0.663712	9.45136	9.53781	0.731967	5.04226	42.67	57.33		382	82	713	463	277		0.0144255	0.00651884	-244.101
65	2021	1911	7.55538	110000	0.801313	23.6856	0.6463	0.0774115	0.015513	0	1	10.6034	18.0499	0	3	0.626199	0.603131	9.61114	9.48913	0.538543	5.04226	45.48	54.53		576	90	438	472	335		0.0170824		170.841
65	2022	1922	7.56112	110000	0.534809	23.818	0.612401	0.0334248	0.029369	0	1	10.6361	15.9	0	0.5	0.627822	0.628729	9.43732	9.48706	0.778755	5.04226	46.87	53.12		555	101	449	494	323		0.011401		-97.756
66	2008	4079	8.31361	440300	0.737551	21.6598	0.539303	0.0673352	-0.069868	0	1	10.5132	51.6	0	1	1.03968	1.04651	7.9248	8.05042	0.537085	2.88043										0.108053	0.0119097	3.43556
66	2009	4421	8.39412	440300	0.875522	24.0355	0.700102	0.0285643	2.77995	0	1	10.5836	49.2	0		0.691934	1.03718	7.78336	9.59006	0.692076	2.88043										0.128266	0.000160799	-349.834
66	2010	4941	8.50532	440300	0.90533	24.2175	0.674447	-0.0429204	2.68032	0	1	10.7367	50	0	0.5	0.86228	1.09925	8.04555	10.8377	0.694387	2.88043										0.132633	0.0233475	-176.789
66	2011	33593	10.4221	440300	0.844385	24.2137	0.68834	0.0194225	-0.083606	0	1	10.882	49.7	0	0.5	0.890252	0.874561	7.96058	9.82023	0.643201	2.88043	19.29	37.07	14663	19120	551	5821	1681	6420		0.123704	0.0265058	78.7838
66	2012	42371	10.6542	440300	0.89344	24.3915	0.738523	0.116448	0.042942	0	1	10.952	48.54	0		0.835048	0.616702	7.83635	9.73373	0.806103	2.88043	17.2	34.9	20297	28231	753	7756	3080	2551		0.130891	0.047308	27.9977
66	2013	40558	10.6105	440300	0.807729	24.3926	0.77851	0.0164455	-0.023736	0	1	11.0425	47.3	0		0.600634	0.820471	7.87999	9.73648	0.674015	2.88043	18.3737	81.6262		27649	768	7372	2333	2436		0.118334	0.0436464	246.185
66	2014	39510	10.5843	440300	0.813071	24.4258	0.791154	0.0642049	-0.00839	0	1	11.1245	46.3351	0	0.5	0.72165	0.896311	7.95354	9.74333	0.643201	2.88043	18.73	81.27		26532	738	7462	2226	2552		0.119117	0.0436185	660.328
66	2017	13829	9.53452	440300	0.779063	23.4447	0.502777	-0.0264881	-0.574356	0	1	11.4043	42.3699	0	0.5	0.52181	0.605203	8.28626	8.20951	0.650239	2.88043	25.12	74.88		8295	215	3787	500	1032		0.114134	0.0395876	634.772
66	2018	13846	9.53575	440300	0.7562	23.496	0.584406	0.00280336	0.052872	0	1	11.4853	41.83	0	0.5	0.729928	0.54298	8.26278	8.25807	1.00749	2.88043	26.79	73.21		7961	201	3577	449	1658		0.110785	0.0468354	75.8293
66	2019	13571	9.51569	440300	0.694387	23.7992	0.600809	0.00503693	0.083351	0	1	11.5868	40.4	0		0.616716	0.85857	8.34374	8.32016	0.32518	2.88043	30.21	69.78		6770	219	4240	543	1799		0.101729	0.0446112	-137.441
66	2020	15410	9.64277	440300	0.752862	24.0386	0.660481	0.00607496	0.3322	0	1	11.6151	39.2	0		0.829604	0.603326	8.38688	8.54194	0.614096	2.88043	34.4	65.6		7033	283	4781	956	2357		0.110296	0.0405543	-232.152
66	2021	16838	9.73139	440300	0.614851	24.211	0.670954	-0.00883101	0.231505	0	1	11.731	40.379	0	0.5	0.619915	0.584744	8.44419	8.68349	0.273035	2.88043	35.13	64.87		7636	315	5277	970	2640		0.090077		252.152
66	2022	15905	9.67439	440300	0.508575	24.2458	0.561631	-0.0118577	-0.211524	0	1	11.7685	40.9	0	0.5	0.537236	0.742627	8.3164	8.46834	0.719362	2.88043	39.03	60.98		7214	304	4908	954	2525		0.0745074		-356.397
68	2008	798	6.68211	440300	0.760607	21.8728	0.397693	0.157527	0.250889	0	1	10.5132	51.6	0		0.846093	0.761067	7.9248	8.1666	0.341949	2.88043									0.184884	0.0728702		27.8342
68	2009	212	5.35659	440300	0.97864	20.3687	0.748636	0.249457	-0.574356	0	1	10.5836	49.2	0	1.5	0.957611	0.722778	7.78336	7.45758	0.909695	2.88043									0.237882	0.093759		-126.049
68	2010	133	4.89035	440300	0.772571	19.8964	0.387955	-0.0872723	-0.574356	0	1	10.7367	50	0	1	0.718543	0.985104	7.03971	5.65992	0.759812	2.88043									0.187792	0.0740165		-0.718709
68	2011	115	4.74493	440300	0.752581	19.7888	0.422459	-0.0901712	-0.574356	0	1	10.882	49.7	0	1	0.682403	0.611666	7.15688	3.89338	0.352057	2.88043			72			38		75	0.182933	0.0721013		-4.14498
68	2012	82	4.40672	440300	0.672973	19.8706	0.453366	-0.171999	2.77995	0	1	10.952	48.54	0	0.5	0.7399	0.916745	7.16061	6.71429	0.760761	2.88043	30	70		12	5	5	3	5	0.163582	0.0644744		-3.01379
68	2013	82	4.40672	440300	0.68716	20.1983	0.669023	-0.171999	2.77995	0	1	11.0425	47.3	0	0.5	0.668757	0.91547	7.87999	8.45314	0.810967	2.88043	44.4445	55.5556		13	4	5	3	11	0.167031	0.0658336		-1.46945
68	2014	256	5.54518	440300	0.649926	19.8575	0.723252	0.249457	-0.574356	0	0	11.1245	46.3351	0		0.839281	0.690115	7.95354	5.36519	0.742617	2.88043	75.7813	24.2187		127	12	63	24	30	0.15798	0.0622664	0.0103901	1.31798
68	2017	555	6.31897	440300	0.74174	21.7542	0.610299	0.00637247	0.387704	0	0	11.4043	42.3699	0		0.926981	0.812743	8.28626	6.81495	0.943548	2.88043	67.38	32.62		116	32	251	44	112	0.180298	0.0710627	0.00678563	3.67044
68	2018	541	6.29342	440300	0.902899	21.9598	0.728095	-0.0144043	-0.501372	0	0	11.4853	41.83	0	0.5	0.733248	0.723572	8.26278	6.13654	1.08282	2.88043	73.94	26.06		141	28	239	63	70	0.219471	0.0865026	0.0059769	-49.5508
68	2019	554	6.31716	440300	0.495078	22.0547	0.747129	0.00667339	0.093188	1	1	11.5868	40.4	0		0.631015	0.524197	8.34374	6.20696	0.674015	2.88043	68.23	31.76		183	30	241	40	60	0.120341	0.0474311	0.00389459	-71.8898
68	2020	482	6.17794	440300	0.775694	22.0353	0.790441	-0.00422684	0.015965	0	1	11.6151	39.2	0		0.787809	0.60606	7.99433	6.28538	0.904244	2.88043	66.6	33.4		108	37	236	27	74	0.188551	0.0743157	0.00264526	-89.1744
68	2021	672	6.51026	440300	0.746012	22.1165	0.836634	-0.00506104	2.77995	0	1	11.731	40.379	0		0.728551	0.610008	8.10017	7.53208	0.526266	2.88043	72.91	27.08		135	43	348	49	97	0.181336	0.071472		47.496
68	2022	591	6.38182	440300	0.740423	22.184	0.901682	0.0196638	0.184593	0	1	11.7685	40.9	0		0.532589	0.724147	8.05163	7.7642	0.657036	2.88043	68.19	31.81		116	40	285	63	87	0.179978	0.0709365		63.437
69	2008	4315	8.36985	440300	1.13948	23.3585	0.504461	0.0806895	1.01874	0	1	10.5132	51.6	0	0.5	1.43604	1.12492	6.91755	7.7169	0.73357	2.88043									0.0165054	0.0615862		-5.25492
69	2009	16865	9.733	440300	1.13948	24.149	0.627589	0.236018	2.13892	0	1	10.5836	49.2	0	0.5	0.992678	1.33684	7.03419	8.13606	0.807729	2.88043									0.0165054	0.0615862		-225.375
69	2010	19337	9.86978	440300	0.913117	24.6056	0.696934	-0.110461	0.580518	0	1	10.7367	50	0	0.5	1.37444	0.874617	7.20625	8.51393	0.787882	2.88043									0.0132265	0.0493516		-984.111
69	2011	20974	9.95104	440300	1.13948	24.8626	0.711698	-0.0277423	0.000375	0	1	10.882	49.7	0	1	1.40437	0.910242	7.64068	8.46943	0.488985	2.88043	16.58		13273			2125	975	17874	0.0165054	0.0615862		-530.268
69	2012	21425	9.97231	440300	1.02982	25.0137	0.699528	0.0979199	0.28632	0	1	10.952	48.54	0	1	1.02725	1.11242	7.36927	8.70488	0.7054	2.88043	16.53		12336		14	1624	2805	16990	0.014917	0.0556593		430.075
69	2013	21454	9.97367	440300	0.859097	25.1992	0.685297	0.081908	0.2635	0	1	11.0425	47.3	0	1.5	0.881496	0.991539	7.41222	8.92831	1.02457	2.88043	17.0784	82.9216			26	1832	1147	18449	0.012444	0.046432		410.66
69	2014	24575	10.1095	440300	0.984902	25.2758	0.660105	-0.0272826	0.090985	0	1	11.1245	46.3351	0		1.20326	1.1238	7.56282	8.94292	0.63819	2.88043	20.4965	79.5036			23	1961	1066	21525	0.0142663	0.0532314		-335.356
69	2017	25130	10.1318	440300	0.890177	26.1053	0.698911	-0.0354089	0.193346	0	1	11.4043	42.3699	0		0.967618	0.815412	7.91005	9.26082	0.997747	2.88043	24.12	75.88		16242	1024	3114	1659	3091	0.0128942	0.0481118	0.000131034	-2207.14
69	2018	24934	10.124	440300	1.08612	26.4074	0.737692	-0.0339406	0.137009	0	1	11.4853	41.83	0	0.5	0.67854	0.976197	9.39758	9.39044	0.876647	2.88043	21.6171	74.9699		10433	1208	7300	1714	3428	0.0157324	0.0587018	0	-1380.54
69	2019	25003	10.1268	440300	0.84963	26.6624	0.749767	-0.0136657	0.246824	0	1	11.5868	40.4	0		0.739288	0.842955	9.42369	9.60308	0.643201	2.88043	27.54	72.46		13843	1249	4853	2065	2993	0.0123069	0.0459203		178.347
69	2020	23986	10.0852	440300	1.02976	26.847	0.75826	0.0464721	0.363899	0	1	11.6151	39.2	0		0.759739	0.722044	9.48708	9.92203	0.626137	2.88043	31.07	68.93		12226	1208	5231	2002	3319	0.0149161	0.055656		-3139.63
69	2021	24526	10.1075	440300	0.946178	26.8972	0.748394	0.0400739	0.253036	0	1	11.731	40.379	0		0.675135	0.766704	9.58467	10.1248	0.577745	2.88043	31.7	68.3		12263	1552	5250	1962	3499	0.0137054	0.0511385		326.196
69	2022	19713	9.88903	440300	0.838841	26.6969	0.743891	-0.00146251	-0.251663	0	1	11.7685	40.9	0	0.5	0.991121	0.698978	9.48955	9.93522	0.535112	2.88043	36.96	63.04		9857	1247	4220	1577	2812	0.0121506	0.0453372		2084.9
70	2008	993	6.90073	440300	1.13948	20.8429	0.386032	0.117572	0.313194	0	1	10.5132	51.6	0	1	1.14516	1.13877	7.9248	7.07873	0.656384	2.88043										0.00222666		-16.6585
70	2009	1136	7.03527	440300	1.06321	20.9285	0.401516	0.0198733	0.239172	0	1	10.5836	49.2	0	0.5	0.694787	0.894184	7.78336	7.22341	0.68716	2.88043										0.00207762		-0.280676
70	2010	1371	7.2233	440300	0.776458	21.191	0.454388	0.0420158	0.221102	0	1	10.7367	50	0		1.03525	0.78641	8.04555	7.31097	0.822	2.88043										0.00151727	0.0200481	-17.2076
70	2011	1598	7.37651	440300	0.924305	21.3223	0.495641	-0.0265586	0.172174	0	1	10.882	49.7	0	3	0.737999	0.880919	7.96058	7.32622	0.909695	2.88043	25.34		913			215	145	1239		0.00180618	0.0212854	3.45502
70	2012	1776	7.48212	440300	0.997747	21.4122	0.509238	0.0409053	0.291311	0	1	10.952	48.54	0	0.5	0.643256	1.04568	8.03072	7.56225	0.798947	2.88043	28.83		957	947		224	231	322		0.00194969	0.0306476	1.68114
70	2013	1945	7.57302	440300	0.734589	21.5357	0.482769	0.0063912	-0.023686	0	1	11.0425	47.3	0		0.706323	0.647354	8.08745	7.47635	1.13948	2.88043	29.2032	70.797		1044		219	228	454		0.00143546	0.0286368	-5.15207
70	2014	2081	7.6406	440300	0.572529	21.6819	0.51634	0.0548656	0.217122	0	1	11.1245	46.3351	0		0.894909	0.77635	8.16133	7.63083	0.763812	2.88043	26.91	73.09		1154		141	231	555		0.00111878	0.0330428	-6.84928
70	2017	4916	8.50025	440300	0.668107	22.4902	0.688177	0.0432141	0.186595	0	1	11.4043	42.3699	0		0.656276	0.644375	8.41613	8.24923	0.760607	2.88043	15.38	84.62		3153	90	348	201	1124		0.00130555	0.0399271	3.45961
70	2018	4179	8.33783	440300	0.506196	22.7	0.694881	-0.0112386	0.042559	0	1	11.4853	41.83	0		0.583339	0.773565	8.39229	8.35572	0.535614	2.88043	20.26	79.73		2294	105	619	199	962		0.000989156	0.0304793	-5.37007
70	2019	3615	8.19285	440300	0.787882	22.6819	0.5931	-0.035965	-0.241438	0	1	11.5868	40.4	0	0.5	0.782645	0.632933	8.39977	8.16342	0.692076	2.88043	29.57	70.43		1522	747	680	218	448		0.0015396	0.0329008	22.9155
70	2020	2877	7.9645	440300	0.488985	23.0344	0.705036	0.00642022	0.091044	0	1	11.6151	39.2	0	0.5	0.664272	0.657525	8.46242	8.36437	0.793239	2.88043	38.23	61.76		1017	665	601	222	372		0.000955524	0.0246974	-83.3363
70	2021	2773	7.92769	440300	0.519274	22.8424	0.697191	-0.0694069	-0.027865	0	1	11.731	40.379	0	1.5	0.584594	0.561285	8.65166	8.36111	0.53439	2.88043	34.59	65.42		1125	97	549	195	807		0.00101471		-96.0093
70	2022	3059	8.02584	440300	0.793239	22.7867	0.699494	0.0159763	-0.086962	0	1	11.7685	40.9	0		0.530059	0.622522	8.70228	8.1623	0.698139	2.88043	34.19	65.8		1360	107	522	213	857		0.00155007		72.9382
78	2008	2784	7.93164	440300	0.813673	21.7448	0.718892	0.0739455	-0.113508	0	0	10.5132	51.6	0		1.11558	0.777983	7.80691	7.63864	0.694387	2.88043									0.129267	0.00101603	0.00743464	11.3577
78	2009	3076	8.03139	440300	0.906958	21.8753	0.781156	0.0652007	0.225266	0	0	10.5836	49.2	0		0.820172	0.958688	7.85278	7.79404	0.783301	2.88043									0.144087	0.00113251	0.00893277	34.6068
78	2010	3484	8.15594	440300	0.67793	22.1458	0.782385	0.00987436	0.475642	0	0	10.7367	50	0		0.863477	0.810292	7.95095	8.12814	0.272394	2.88043									0.107701	0.000846526	0.00438204	-16.8853
78	2011	4177	8.33735	440300	0.646281	22.2992	0.799178	-0.0393634	0.326572	0	0	10.882	49.7	0		0.953783	0.638629	7.96706	8.3223	0.262563	2.88043	22.2		1922	2072		71	1445	589	0.102673	0.000807007	0.00462471	-14.6781
78	2012	4511	8.41427	440300	0.690762	22.492	0.819736	-0.013938	0.2098	0	0	10.952	48.54	0		0.639938	0.717591	9.19717	8.47187	0.262563	2.88043	18.07		2080	2020	306	89	1241	855	0.10974	0.00086255	0.00906277	22.8727
78	2013	4798	8.47595	440300	0.825463	22.8051	0.764565	-0.0153471	0.245467	0	0	11.0425	47.3	0		0.742858	0.806184	9.18964	8.63851	0.584047	2.88043	19.5081	80.4919		2148	325	123	1325	453	0.13114	0.00103075	0.00798576	-45.673
78	2014	4982	8.51359	440300	0.63819	22.9883	0.814926	-0.0121973	0.2263	0	0	11.1245	46.3351	0		0.652954	0.72792	9.20543	8.81339	0.692076	2.88043	20.62	79.38		2022	336	212	1316	1096	0.101388	0.000796903	0.00594706	40.1393
78	2017	9262	9.13368	440300	0.773247	24.1529	0.790373	-0.0788259	0.832999	0	0	11.4043	42.3699	0		0.687151	0.581515	9.50486	9.43764	0.582055	2.88043	22.86		3563	3236		130	2977	2919	0.122844	0.000965548	0.00183012	224.964
78	2018	11615	9.36005	440300	0.632757	24.4399	0.825944	-0.0276019	0.538952	0	0	11.4853	41.83	0		0.612316	0.814011	9.59524	9.7439	0.44679	2.88043	22.86		4339	650		769	5718	4478	0.100525	0.000790119	0.00181318	59.7958
78	2019	11332	9.33539	440300	0.573419	24.4409	0.809302	0.0551061	0.081077	0	0	11.5868	40.4	0	0.5	0.517146	0.669797	9.59733	9.82708	0.742642	2.88043	23.28		4241	694		868	5251	4519	0.091098	0.000716024	0.00157595	150.743
78	2020	10484	9.25761	440300	0.672325	24.4051	0.811438	0.0415542	-0.035433	0	0	11.6151	39.2	0	0.5	0.613065	0.47944	9.4632	9.82318	0.924305	2.88043	25.03		3843	746		793	4667	4278	0.106811	0.000839528	0.00127127	89.0183
78	2021	9657	9.17544	440300	0.53439	24.3504	0.805651	0.0230328	0.025763	0	0	11.731	40.379	0		0.682578	0.641238	9.5356	9.88097	0.675655	2.88043	26.15		3318	665	711	673	4026	3582	0.0848975	0.000667289		59.499
78	2022	9874	9.19766	440300	0.70535	24.3138	0.831447	-0.00177447	-0.078403	0	0	11.7685	40.9	0		0.572004	0.719156	9.48777	9.79061	0.451608	2.88043	28.09	71.91		576		682	4521	4095	0.112058	0.000880766		18.7321
88	2008	644	6.4677	440300	1.03788	22.2432	0.0806655	0.0555715	-0.388355	0	1	10.5132	51.6	0	1	0.931564	1.13481	7.85524	6.72722	0.755771	2.88043									0.0128951	0.00103258		97.3122
88	2009	676	6.51619	440300	0.930817	22.305	0.0794906	0.0425204	-0.06604	0	1	10.5836	49.2	0	0.5	1.01787	0.92476	7.82874	6.642	0.924424	2.88043									0.0115649	0.000926062		35.9717
88	2010	684	6.52796	440300	0.794282	22.3277	0.0786573	0.0445464	0.038649	0	1	10.7367	50	0	0.5	0.897528	0.700925	8.03568	6.67984	0.698139	2.88043									0.00986853	0.000790224		32.7246
88	2011	544	6.29895	440300	0.853819	22.4123	0.0770735	0.0239007	-0.134743	0	1	10.882	49.7	0	0.5	0.9117	1.0632	8.09053	6.68408	0.913269	2.88043	18.94			364	38	30		112	0.0106082	0.000849457		128.439
88	2012	529	6.27099	440300	0.676899	22.3896	0.0749291	0.0186657	-0.122776	0	1	10.952	48.54	0	0.5	0.808572	1.06341	8.19594	6.56732	0.413521	2.88043	18.72			349	37	30		113	0.00841011	0.000673441		69.6032
88	2013	531	6.27476	440300	0.809019	22.4437	0.0859551	0.0192043	-0.027711	0	1	11.0425	47.3	0	0.5	0.918342	0.550483	8.2238	6.54316	1.02457	2.88043	19.209		344	349	37	38		107	0.0100516	0.000804886		31.3939
88	2014	537	6.286	440300	0.8373	22.644	0.188218	0.017278	-0.022245	0	1	11.1245	46.3351	0	0.5	0.611991	0.697608	8.29468	6.52013	0.61934	2.88043	22.91		333	318	37	37	2	143	0.010403	0.000833022		-61.7645
88	2017	714	6.57088	440300	0.643565	22.9529	0.238875	0.0106516	0.211611	0	1	11.4043	42.3699	0	2	0.508794	0.768116	8.76367	6.42966	0.670804	2.88043	30.67		326	415	97	64	5	133	0.00799595	0.000640277		-1.31693
88	2018	775	6.65286	440300	0.506122	23.0564	0.248857	0.00976986	0.17376	0	1	11.4853	41.83	0	0.5	0.581093	0.741205	8.75497	6.45388	0.709274	2.88043	33.81		335	466	82	76	10	141	0.00628829	0.000503536		-20.0863
88	2019	823	6.71296	440300	0.718639	23.1227	0.257485	0.0235562	0.470478	0	1	11.5868	40.4	0		0.7658	0.789016	8.82042	6.80033	0.825706	2.88043	39.49		290	410	40	96	16	261	0.0089287	0.000714967		10.5269
88	2020	848	6.74288	440300	0.73357	23.2967	0.2492	0.0208494	-0.104789	0	1	11.6151	39.2	0	1.5	0.799131	0.770155	8.70321	6.6392	0.846591	2.88043	41.28		289	397	35	126	19	271	0.00911421	0.000729822	3.83292e-05	-120.45
88	2021	847	6.7417	440300	0.55503	23.3588	0.26846	0.0232171	0.279918	0	1	11.731	40.379	0	1	0.792404	0.782918	8.92399	6.88384	0.891638	2.88043	44.63		254	369	51	12	14	401	0.00689595	0.000552194		-52.1124
88	2022	891	6.79234	440300	0.489319	23.5203	0.337973	0.0321155	0.173183	0	1	11.7685	40.9	0	0.5	0.732537	0.581601	8.7757	7.01376	0.844385	2.88043	49.83		207	392	61	8	23	407	0.00607952	0.000486819		-186.318
89	2008	3998	8.29355	440300	1.08763	22.4154	0.139359	0.126282	0.220718	0	1	10.5132	51.6	0	0.5	1.02465	1.1063	7.85524	6.95254	0.61934	2.88043									0.0135133	0.00108208		17.7237
89	2009	3926	8.27538	440300	0.796752	22.4795	0.103256	0.100145	0.096924	0	1	10.5836	49.2	0	0.5	0.935943	0.774153	7.82874	7.05701	0.995919	2.88043									0.00989921	0.000792681		25.0641
89	2010	4153	8.33159	440300	0.969756	22.6006	0.104214	0.139592	0.142387	0	1	10.7367	50	0	1.5	0.616886	0.620765	8.03568	7.15825	0.872414	2.88043									0.0120487	0.000964802		25.8263
89	2011	4222	8.34806	440300	0.686925	22.9386	0.251293	0.0818508	0.22842	0	1	10.882	49.7	0		0.617961	0.96968	8.09053	7.35952	0.746012	2.88043	16.18	44.32	1668	3461	78	351		332	0.00853467	0.000683416		-189.198
89	2012	4592	8.43207	440300	0.946315	23.0653	0.293495	0.0803405	0.059982	0	1	10.952	48.54	0	1	0.877575	0.866376	8.19594	7.3843	0.755856	2.88043	19.01	44.25	1687	3817	78	355		342	0.0117575	0.00094148		-60.8377
89	2013	4896	8.49617	440300	0.747974	23.1965	0.341296	0.0781861	0.029568	0	1	11.0425	47.3	0		0.745642	0.882975	8.2238	7.27885	0.487368	2.88043	22.1406	77.8595		3983	78	423		412	0.00929317	0.000744153		98.0641
89	2014	5042	8.52556	440300	0.87197	23.2647	0.376038	0.0711118	0.167635	0	1	11.1245	46.3351	0	1.5	0.837407	0.978709	8.29468	7.42767	0.506196	2.88043	22.34	77.67		4227	82	354		379	0.0108338	0.000867515		50.1882
89	2017	5444	8.60227	440300	0.67125	23.2972	0.144605	0.0825812	0.093699	0	1	11.4043	42.3699	0	0.5	0.888332	0.577341	8.76367	7.50885	0.725724	2.88043	26.1	73.9		4337	75	567		465	0.00833992	0.000667821		13.1268
89	2018	5720	8.65172	440300	0.580143	23.3225	0.13351	0.0783914	0.083843	0	1	11.4853	41.83	0	0.5	0.785647	0.708921	8.75497	7.56344	0.787882	2.88043	29	71		4530	66	648		476	0.00720796	0.000577179		6.02198
89	2019	5602	8.63088	440300	0.554632	23.3639	0.138555	0.0687165	0.057601	0	1	11.5868	40.4	0	0.5	0.738838	0.564086	8.82042	7.63152	0.650714	2.88043	29.95	70.05		4522	59	513		508	0.006891	0.000551798		7.82434
89	2020	5241	8.56427	440300	0.755564	23.4391	0.210235	0.0331599	-0.212741	0	1	11.6151	39.2	0	0.5	0.560637	0.614679	8.70321	7.4242	0.787882	2.88043	32.87	67.13		4124	63	405		649	0.00938748	0.000751704		-13.0205
89	2021	4935	8.50411	440300	0.66516	23.994	0.547947	0.0376177	0.103079	0	1	11.731	40.379	0		0.607074	0.698224	8.92399	7.50519	0.584047	2.88043	36.27	63.73		3794	52	401		688	0.00826425	0.000661762		-239.445
89	2022	5047	8.52655	440300	0.644072	23.9472	0.574362	0.0120711	-0.191934	0	1	11.7685	40.9	0	0.5	0.640791	0.434023	8.7757	7.28444	0.826067	2.88043	38.38	61.62		3873	44	417		713	0.00800225	0.000640781		113.267
90	2008	1113	7.01481	440300	1.13948	22.4081	0.613565	-0.171999	0.004211	0	1	10.5132	51.6	0	0.5	0.839548	1.12621	8.7054	8.39089	0.262563	2.88043										0.0242915		-30.78
90	2009	408	6.01127	440300	0.675647	22.4965	0.552343	-0.00148413	-0.063435	0	1	10.5836	49.2	0	0.5	0.678341	0.653075	8.94376	8.82219	0.52483	2.88043										0.0144034		15.5254
90	2010	1062	6.96791	440300	0.8478	23.0417	0.539683	-0.0125087	0.330015	0	1	10.7367	50	0		0.875242	0.672126	9.41041	8.65382	0.61934	2.88043										0.0180734		37.4136
90	2011	1199	7.08924	440300	0.770351	22.7382	0.590704	0.0192811	0.000216	1	1	10.882	49.7	0		0.9555	1.02751	9.42662	8.59664	0.53439	2.88043	32.61		611	556	67	395		181		0.0164223	0.000971082	30.1269
90	2012	2232	7.71065	440300	0.847079	22.8725	0.624482	0.0758563	-0.13155	0	1	10.952	48.54	0		0.809979	0.720988	9.23946	8.16132	0.569363	2.88043			1807	1180		558		494		0.018058	0.00102979	-35.3226
90	2013	2255	7.72091	440300	0.673455	23.0048	0.655718	0.0564509	0.465281	0	1	11.0425	47.3	0	1	0.700884	0.797784	9.25195	8.50189	0.264566	2.88043	23.2816	76.7184		1211		560		484		0.0143567	0.000783116	-6.61907
90	2014	2496	7.82244	440300	0.84322	23.1236	0.664769	0.0318501	0.173864	0	1	11.1245	46.3351	0		0.752056	0.842274	9.31598	8.62965	0.343891	2.88043	22.12	77.89			79	471		1946		0.0179757	0.00115439	29.1067
90	2017	5978	8.69584	440300	0.813069	23.9734	0.74455	-0.0610349	0.087063	0	1	11.4043	42.3699	0	0.5	0.693723	0.877391	9.3109	8.40897	0.779063	2.88043	21.67	78.34		4020	114	1137	201	506		0.017333	0.00099648	-234.273
90	2018	7485	8.92066	440300	0.742642	24.1809	0.724716	-0.0155246	0.512607	0	1	11.4853	41.83	0		0.905705	0.867314	9.41163	8.71353	0.643201	2.88043	24	76		5148	153	1454	186	544		0.0158316	0.0010089	-114.641
90	2019	9530	9.1622	440300	0.494748	24.4199	0.760364	0.00725362	0.436438	0	1	11.5868	40.4	0		0.728996	0.512769	9.58425	8.93806	0.825706	2.88043	22.01	77.98		6347	153	1987	242	801		0.010547	0.00280563	31.2588
90	2020	11246	9.32777	440300	0.676681	24.6151	0.774743	-0.00321608	0.167703	0	1	11.6151	39.2	0	1	0.686534	0.663712	9.45136	8.99944	0.299552	2.88043	26.17	73.84		7839	228	2156	154	869		0.0144255	0.00291109	-90.6874
90	2021	12534	9.4362	440300	0.801313	24.8147	0.785596	0.0179191	0.358816	0	1	11.731	40.379	0		0.626199	0.603131	9.61114	9.25035	0.909026	2.88043	30	69.99		8634	237	2560	162	941		0.0170824		225.867
90	2022	14974	9.61407	440300	0.534809	24.9604	0.79643	-0.0210185	0.137291	0	1	11.7685	40.9	0		0.627822	0.628729	9.43732	9.29458	0.797998	2.88043	33.41	66.59		7496	239	5127	541	1571		0.011401		-182.616
96	2008	679	6.52062	440300	0.999895	21.2426	0.0505478	0.0574221	-0.11227	0	1	10.5132	51.6	0	0.5	1.08622	0.802665	8.73935	8.21996	0.678692	2.88043									0.158851	0.00124856		7.66384
96	2009	728	6.5903	440300	0.726688	21.3312	0.102706	0.0127893	-0.485686	0	1	10.5836	49.2	0	1	0.860641	0.746562	8.73724	7.49926	0.800606	2.88043									0.115448	0.00090741		25.1032
96	2010	691	6.53814	440300	0.936004	21.3513	0.0793029	-0.0154782	0.489295	0	1	10.7367	50	0		0.998737	0.917107	9.04005	7.92927	0.519866	2.88043									0.148701	0.00116878		-2.89307
96	2011	371	5.9162	440300	0.798618	21.4113	0.0887114	-0.0211741	0.058874	0	1	10.882	49.7	0		1.03899	0.823984	9.22638	8.32078	0.551298	2.88043			114		59			312	0.126875	0.000997229		10.9239
96	2012	371	5.9162	440300	0.671586	21.4114	0.0931204	0.0120488	-0.339643	0	1	10.952	48.54	0		1.05547	0.856905	9.19717	7.91583	0.607115	2.88043	16.45	64.69	70	125	49		10	187	0.106694	0.000838605		-1.12296
96	2013	371	5.9162	440300	0.827139	21.4403	0.0857419	0.0182061	-0.100381	0	1	11.0425	47.3	0	0.5	0.747866	0.940598	9.18964	7.81467	0.900448	2.88043	16.1725	83.8275		123	49		10	189	0.131406	0.00103284		-1.08151
96	2014	385	5.95324	440300	0.635811	21.4328	0.0703586	0.0111827	0.160775	0	1	11.1245	46.3351	0		0.903176	0.733174	9.20543	7.93885	0.609528	2.88043	16.36	83.63		124	50		10	201	0.10101	0.000793933		-12.0843
96	2017	398	5.98645	440300	0.80986	21.6606	0.0592995	0.0320053	0.373527	0	1	11.4043	42.3699	0		0.740556	0.599648	9.50486	8.14957	0.42787	2.88043	17.09	82.92			65	124	8	201	0.128661	0.00101127		3.56761
96	2018	403	5.99894	440300	0.547335	21.6967	0.0557857	0.0295086	0.330623	0	1	11.4853	41.83	0		0.81371	0.766914	9.59524	8.42561	0.643201	2.88043	18.86	81.13			64	125	12	202	0.0869541	0.000683453		1.17013
96	2019	400	5.99146	440300	0.748185	21.804	0.0714295	0.0354279	-0.018806	0	1	11.5868	40.4	0		0.649817	0.765308	9.59733	8.43084	0.365713	2.88043	19.75	80.25			66	124	11	199	0.118863	0.000934253		2.12468
96	2020	350	5.85793	440300	0.83314	21.847	0.0702305	0.0133202	-0.242911	0	1	11.6151	39.2	0	0.5	0.761854	0.849032	9.4632	8.22735	0.638731	2.88043	24	76			64	98	10	178	0.132359	0.00104034		0.680687
96	2021	325	5.78383	440300	0.638101	21.8495	0.0550242	-0.0178056	0.318102	0	1	11.731	40.379	0	1	0.558649	0.629621	9.5356	8.54278	0.423985	2.88043	20.93	79.08			19		5	301	0.101374	0.000796792		-3.13491
96	2022	320	5.76832	440300	0.520684	21.7355	0.0547612	0.0432973	0.29668	0	1	11.7685	40.9	0		0.697089	0.449937	9.48777	8.81636	0.969756	2.88043	23.13	76.88			19		6	295	0.0827201	0.000650175		27.6301
99	2008	603	6.40192	440300	1.08763	21.5603	0.378659	0.0607444	0.288604	0	1	10.5132	51.6	0		1.02465	1.1063	7.85524	7.11544	0.77638	2.88043									0.0135133	0.00108208		-22.0462
99	2009	803	6.68835	440300	0.796752	21.6412	0.391922	0.05616	0.189289	0	1	10.5836	49.2	0	0.5	0.935943	0.774153	7.82874	7.15076	0.359843	2.88043									0.00989921	0.000792681		8.92026
99	2010	839	6.73221	440300	0.969756	21.6461	0.356164	0.11931	0.088697	0	1	10.7367	50	0	1	0.616886	0.620765	8.03568	7.20432	0.359843	2.88043									0.0120487	0.000964802		2.17788
99	2011	894	6.79571	440300	0.686925	21.7206	0.3603	0.0733519	0.122311	0	1	10.882	49.7	0	1	0.617961	0.96968	8.09053	7.28634	0.752862	2.88043	34.34		335			142		699	0.00853467	0.000683416		10.7321
99	2012	967	6.8742	440300	0.946315	21.9849	0.435512	0.0579936	0.106163	0	1	10.952	48.54	0	1	0.877575	0.866376	8.19594	7.34215	0.708387	2.88043	39.9333	57.7308						899	0.0117575	0.00094148		-46.7593
99	2013	1030	6.93731	440300	0.747974	22.0687	0.360138	0.0790772	0.087771	0	1	11.0425	47.3	0		0.745642	0.882975	8.2238	7.37397	0.669338	2.88043	42.5163	57.4837						922	0.00929317	0.000744153		3.86722
99	2014	1095	6.99851	440300	0.87197	22.2172	0.388661	0.0596978	0.127961	0	1	11.1245	46.3351	0	0.5	0.837407	0.978709	8.29468	7.45828	1.0454	2.88043	42.95	57.05						978	0.0108338	0.000867515		-7.88271
99	2017	1095	6.99851	440300	0.67125	22.4499	0.455037	-0.013247	0.083483	0	1	11.4043	42.3699	0	1	0.888332	0.577341	8.76367	7.39779	0.643201	2.88043	45.48	54.52						1095	0.00833992	0.000667821		-8.319
99	2018	1090	6.99393	440300	0.580143	22.4573	0.434482	0.0412475	0.122952	0	1	11.4853	41.83	0	1	0.785647	0.708921	8.75497	7.52082	0.624215	2.88043	48.0734	51.9266						1090	0.00720796	0.000577179		15.4565
99	2019	1035	6.94216	440300	0.554632	22.4917	0.421481	0.130639	0.099147	0	1	11.5868	40.4	0	1	0.738838	0.564086	8.82042	7.65352	0.726708	2.88043	50.92	49.08						1035	0.006891	0.000551798		56.1505
99	2020	1005	6.91274	440300	0.755564	22.4303	0.347693	0.0853004	-0.005674	0	1	11.6151	39.2	0		0.560637	0.614679	8.70321	7.66384	0.779063	2.88043	53.43	46.56				781		224	0.00938748	0.000751704	0.00414229	-19.7124
99	2021	1046	6.95273	440300	0.66516	22.6129	0.251649	0.110162	0.078522	0	1	11.731	40.379	0	2	0.607074	0.698224	8.92399	7.7245	0.657036	2.88043	54.98	45.03				806		240	0.00826425	0.000661762		-86.9276
99	2022	1064	6.96979	440300	0.644072	22.5895	0.207693	0.0920381	0.069844	0	1	11.7685	40.9	0		0.640791	0.434023	8.7757	7.78188	0.61934	2.88043	55.36	44.64			36	817		211	0.00800225	0.000640781		40.2027
100	2008	40150	10.6004	441300	0.737551	23.8671	0.732179	0.0217448	-0.01661	1	1	10.5132	51.6	0	0.5	1.03968	1.04651	7.9248	9.05764	0.508575	2.88043	86.09	13.91		25200	1130	1840	6590	5390		0.108053	0.00147271	139.51
100	2009	45960	10.7355	441300	0.875522	24.1322	0.721231	0.0244	0.152899	1	0	10.5836	49.2	0	0.5	0.691934	1.03718	7.78336	9.12529	0.588298	2.88043	40.9	59.11		29327	1123	2117	7408	5985		0.128266	0.00128605	-416.392
100	2010	51673	10.8527	441300	0.90533	24.7025	0.661685	0.0148762	0.170396	1	0	10.7367	50	0		0.86228	1.09925	8.04555	9.23026	0.672925	2.88043										0.132633	0.00103456	-1066.53
100	2011	56190	10.9365	441300	0.844385	25.0275	0.739467	0.022513	0.17205	1	0	10.882	49.7	0		0.890252	0.874561	7.96058	9.251	0.612199	2.88043	19.56		38713			3912	9224	43054		0.123704	0.00478328	-948.827
100	2012	65159	11.0846	441300	0.89344	25.1021	0.74628	0.0491004	0.143154	1	0	10.952	48.54	0		0.835048	0.616702	7.83635	9.23253	0.738881	2.88043	18.88		6274	42511	1401	4720	9835	10468		0.130891	0.00637756	255.389
100	2013	65159	11.0846	441300	0.807729	25.081	0.744391	0.0663623	0.228598	1	0	11.0425	47.3	0		0.600634	0.820471	7.87999	9.44079	0.262563	2.88043	20.7821	21.1131		42290	1511	5719	10860	13429		0.118334	0.00822309	-211.366
100	2014	65159	11.0846	441300	0.813071	25.2545	0.710795	0.0582733	0.184058	1	0	11.1245	46.3351	0		0.72165	0.896311	7.95354	9.58276	0.638101	2.88043	23.24	15.48		41102	1659	6831	7531	13527		0.119117	0.0330545	417.952
100	2017	65159	11.0846	441300	0.779063	25.8003	0.662227	0.0574545	0.047936	1	0	11.4043	42.3699	0		0.52181	0.605203	8.28626	9.63347	0.95534	2.88043	26.2408	19.1889		36060	1264	7923	12084	17728		0.114134	0.0294534	-289.587
100	2018	65159	11.0846	441300	0.7562	25.9847	0.684216	0.0544011	0.015977	1	0	11.4853	41.83	0	0.5	0.729928	0.54298	8.26278	9.68883	0.668107	2.88043	52.5	23.7	9016	49216	1295	12481	13738	13020		0.110785	0.029419	-1358.66
100	2019	35379	10.4739	441300	0.694387	25.8283	0.612465	0.0697025	-0.338982	1	0	11.5868	40.4	0		0.616716	0.85857	8.34374	9.57713	0.804936	2.88043	27.2252	4.2738	260	23865	340	6155	1430	3589		0.101729	0.033148	-1068.56
100	2020	48471	10.7887	441300	0.752862	26.2759	0.650817	0.064745	0.023276	1	0	11.6151	39.2	0		0.829604	0.603326	8.38688	9.42258	0.653805	2.88043	23.32	5.66	596	33772	518	8156	1519	4506		0.110296	0.0253709	-496.793
100	2021	65159	11.0846	441300	0.614851	26.4557	0.612464	0.106495	1.13284	1	0	11.731	40.379	0	0.5	0.619915	0.584744	8.44419	10.0329	0.451129	2.88043	23.5026		4051	43028	799	10517	1917	8898		0.090077		-675.186
100	2022	65159	11.0846	441300	0.508575	26.6094	0.632944	0.0511849	0.018419	1	0	11.7685	40.9	0		0.537236	0.742627	8.3164	10.0309	0.724322	2.88043	27.1954		4218	45409	882	14458	2341	6738		0.0745074		-1235.62
151	2008	328	5.79301	110000	0.999895	20.8678	0.224753	0.0239513	-0.107294	0	1	9.31605	25.7	0	0.5	1.08622	0.802665	8.15043	7.57039	0.844385	5.04226									0.158851	0.00124856		7.93334
151	2009	314	5.74939	110000	0.726688	20.8358	0.197865	0.0077259	0.101229	0	1	9.40533	23.5	0	0.5	0.860641	0.746562	8.1927	7.68774	0.41843	5.04226									0.115448	0.00090741		-1.79717
151	2010	291	5.67332	110000	0.936004	20.8078	0.190006	-0.120088	0.32557	0	1	9.55489	24	0		0.998737	0.917107	9.04005	7.99677	0.323153	5.04226									0.148701	0.00116878		-1.71156
151	2011	288	5.66296	110000	0.798618	20.8932	0.272902	0.131296	0.109551	0	1	9.69597	23.1	0		1.03899	0.823984	9.22638	8.1105	0.687071	5.04226	53.82				30	136		122	0.126875	0.000997229		-6.94052
151	2012	256	5.54518	110000	0.671586	21.2336	0.45525	0.249457	0.612361	0	1	9.7914	22.7	0	0.5	1.05547	0.856905	9.19717	8.64943	0.635811	5.04226	57.42	42.58			30	75	58	93	0.106694	0.000838605		-3.32807
151	2013	234	5.45532	110000	0.827139	21.6355	0.606677	0.249457	-0.071164	0	1	9.89348	22.3	0	1	0.747866	0.940598	9.18964	8.61941	0.799067	5.04226	55.9829	44.0171			28	72	55	79	0.131406	0.00103284		-7.50165
151	2014	308	5.7301	110000	0.635811	21.7947	0.656582	0.249457	0.632005	0	1	9.96791	21.3063	0	1.5	0.903176	0.733174	9.20543	9.03421	0.297187	5.04226	65.26	34.74			34	95	71	108	0.10101	0.000793933		11.4129
151	2017	393	5.97381	110000	0.80986	21.4919	0.54077	0.0503046	0.260975	0	1	10.2405	19.014	0	2	0.740556	0.599648	9.50486	8.74584	0.712481	5.04226	74.05	25.96			40	111	86	156	0.128661	0.00101127	0.0308607	20.0111
151	2018	384	5.95064	110000	0.547335	21.4923	0.536344	-0.171999	-0.429808	0	1	10.3196	18.63	0	0.5	0.81371	0.766914	9.59524	8.19972	0.869697	5.04226	76.3	23.7			41	118	86	139	0.0869541	0.000683453	0.0274584	5.13374
151	2019	352	5.86363	110000	0.748185	21.5956	0.60374	-0.171999	-0.068564	0	1	10.4737	16.2	0	0.5	0.649817	0.765308	9.59733	8.17376	1.13948	5.04226	79.26	20.74			31	133	74	114	0.118863	0.000934253	0.0247435	10.4209
151	2020	327	5.78996	110000	0.83314	21.3138	0.64677	0.0141497	-0.340279	0	1	10.4941	15.9	0	0.5	0.761854	0.849032	9.4632	7.80271	0.761456	5.04226	80.12	19.88			32	130	53	112	0.132359	0.00104034	0.0293804	5.62642
151	2021	1154	7.05099	110000	0.638101	22.0243	0.608654	-0.00469545	1.76573	0	1	10.6034	18.0499	0		0.558649	0.629621	9.5356	8.18828	0.475811	5.04226	56.41	43.59		506	46	407	99	96	0.101374	0.000796792		-28.7159
151	2022	1149	7.04665	110000	0.520684	22.2383	0.732907	0.0226614	0.954988	0	1	10.6361	15.9	0	0.5	0.697089	0.449937	9.48777	8.86486	0.924305	5.04226	63.01	36.99		543	42	396	74	94	0.0827201	0.000650175		-38.1113
153	2008	4735	8.46274	340200	1.11411	20.8765	0.438817	0.0427457	0.241595	0	1	9.08836	46.6	0	0.5	0.875606	0.989254	7.80691	6.45096	0.793239	4.93719												3.01584
153	2009	4659	8.44656	340200	0.747799	20.9101	0.436987	0.0268817	0.093714	0	1	9.2166	48.7	0		0.927558	1.01238	7.85278	6.54751	0.558514	4.93719											0.00109501	-5.99827
153	2010	4908	8.49862	340200	1.08282	20.9669	0.40916	0.0431385	0.123979	0	1	9.42217	52.1	0	1.5	0.816178	0.780941	7.95095	6.63569	0.820498	4.93719											0.0197047	6.58139
153	2011	4966	8.51037	340200	0.961881	20.9996	0.419497	0.0417708	0.411761	0	0	9.63565	54.3	0		0.637721	0.939013	7.96706	6.97421	0.451129	4.93719			3381	1863	121	672	601	1709			0.0173443	5.83735
153	2012	5467	8.60649	340200	0.909357	21.0952	0.465688	0.0314725	0.093161	0	0	9.75337	54.64	0	0.5	0.852615	0.90906	7.89896	7.01031	0.554632	4.93719			3549	2605	139	727	1655	341			0.0153546	-0.443382
153	2013	4992	8.51559	340200	0.909695	21.4069	0.467801	-0.0354925	-0.077132	0	0	9.86419	54.6	0	0.5	0.781582	0.925612	7.92377	6.96005	0.668107	4.93719		91.0457		2208	130	684	1669	301			0.0146323	-26.7057
153	2014	4703	8.45596	340200	0.913269	21.5286	0.487414	0.00469736	0.110496	0	0	9.94505	53.1335	0		0.798773	0.828172	7.98084	7.09648	0.752862	4.93719		89.18		2014	118	634	1648	289			0.0134696	21.5634
153	2017	4571	8.42749	340200	0.800606	21.7413	0.559038	0.0189308	0.267702	0	0	10.2043	47.5175	0	0.5	0.801549	0.621885	8.18292	7.50723	0.909026	4.93719		87.38		1729	127	570	1846	299			0.0228611	4.01256
153	2018	4758	8.46758	340200	0.797998	21.8245	0.570549	0.0776571	0.168841	0	0	10.3092	46.13	0		0.567568	0.79469	8.17155	7.64766	0.382012	4.93719		85.06		1614	118	643	2090	293			0.0292225	13.5509
153	2019	4668	8.44849	340200	0.584047	21.9929	0.627174	0.0186013	0.074557	0	0	10.5217	41.3	0		0.631287	0.515715	8.20251	7.73308	0.844385	4.93719		84.68		1583	115	659	2028	283			0.0219013	28.5488
153	2020	4556	8.4242	340200	0.731967	22.0142	0.601789	0.0805106	0.025669	0	0	10.5631	40.5	0		0.573783	0.606062	8.15474	7.77479	0.999895	4.93719		83.72		1518	125	695	1942	276			0.0254597	5.98659
153	2021	4538	8.42024	340200	0.588298	22.0626	0.591833	0.0623326	0.054344	0	0	10.668	40.9998	0		0.677038	0.786646	8.22989	7.82643	0.311256	4.93719		81.16		1671	125	755	1706	281				-3.32174
153	2022	4654	8.44548	340200	0.519866	22.2205	0.607369	0.0984486	0.143461	0	0	10.7154	41.3	0		0.492255	0.672692	8.18346	7.92378	0.719362	4.93719		80.17		1891	129	700	1615	319				23.9652
155	2008	5031	8.52337	510100	1.01281	21.8071	0.352525	0.11103	0.298797	0	1	9.44155	46.3	0	1	0.859424	0.830486	8.00488	7.41717	0.725724	7.00089									0.178653		0.00171626	17.4735
155	2009	4877	8.49229	510100	0.996001	21.8916	0.396789	0.111347	-0.147918	0	1	9.55756	47.4	0	1	0.700006	0.71092	7.80429	7.27787	1.13948	7.00089									0.175688		0.00211039	-22.5131
155	2010	4891	8.49515	510100	0.665453	21.9405	0.495575	-0.00413127	-0.10907	0	1	9.75182	50.5	0	1	0.833666	1.07894	8.02823	7.16337	0.588298	7.00089									0.117381		0.00188434	18.9517
155	2011	4842	8.48508	510100	0.656384	21.8579	0.523089	0.0517279	-0.009351	0	1	9.95355	52.5	0	1	0.929957	0.704163	8.11546	7.16719	0.822	7.00089	8.63	53.24		3598	78	456	10	700	0.115782		0.00188348	19.369
155	2012	4696	8.45447	510100	0.995572	21.8722	0.536233	0.119035	0.066835	0	1	10.0805	51.66	0	1	0.651384	0.938041	7.16061	7.25537	0.84963	7.00089	9.9	90.1		3355	83	572	16	670	0.175612			19.4304
155	2013	3937	8.27817	510100	0.690709	21.7994	0.74215	-0.0401364	-0.14572	0	1	10.1808	51.7	0	1	0.992697	1.016	8.13519	7.18963	0.827139	7.00089	10.8204	89.1795		2768	74	505	21	569	0.121836			-59.0116
155	2014	1625	7.39326	510100	0.678692	21.0233	0.947168	-0.0441833	-0.534962	0	1	10.2589	48.928	1	1	1.0138	0.7241	7.66184	6.92749	0.539016	7.00089	13.91	86.08		1163	21	256	12	173	0.119717		0.000478543	-34.8923
155	2017	188	5.23644	510100	0.80251	22.638	0.458189	-0.00666702	2.59144	0	1	10.5181	38.7454	1	1	0.548095	0.644678	8.31705	9.8984	0.671586	7.00089	72.87		3	49	20	40	16	63	0.141557			53.7068
155	2018	212	5.35659	510100	0.558514	22.7014	0.475944	0.0893142	-0.343684	0	1	10.6134	37.67	1	1	0.808936	0.49645	8.32353	9.40648	0.962586	7.00089	75.47		5	55	23	19	18	97	0.098518			-31.5168
155	2019	229	5.43372	510100	0.776605	22.7037	0.417335	0.106119	-0.519877	0	1	10.7497	37.3	1	1	0.774571	0.848409	8.30737	8.63981	0.727658	7.00089	80.78		3	61	22	23	20	103	0.136988			2.9044
155	2020	251	5.52545	510100	0.62655	22.9462	0.507244	0.0449741	-0.026619	0	1	10.7914	36.2	1	1	0.618452	0.610556	8.53399	8.53067	0.708387	7.00089	84.86		3	113	26	22	25	65	0.110519			-120.937
155	2021	2933	7.98378	510100	0.675655	23.5745	0.580014	0.0805619	1.20786	0	1	10.894	36.9565	1	1	0.478609	0.70621	8.62805	8.11043	0.963368	7.00089	18.85		1977	2352	78	114	60	329	0.119181			-35.1286
155	2022	2752	7.92008	510100	0.778755	23.6859	0.546268	0.14857	-0.137609	0	1	10.9464	37.3	1	1	0.493553	0.571984	8.69663	7.98766	0.565865	7.00089	24.09		1235	1998	104	179	84	387	0.137367			95.8573
156	2008	663	6.49677	330100	0.444337	19.6809	0.947168	0.0354364	0.243218	0	0	9.97407	53.9	0		0.413973	0.44078	6.64424	7.07525	0.551243	4.56035									0.0680353			7.63288
156	2009	668	6.50429	330100	0.509285	19.6795	0.947168	-0.0122035	0.327741	0	0	10.0428	51.8	0	0.5	0.672777	0.61091	6.76903	7.36236	0.950321	4.56035									0.0779799			14.3442
156	2010	659	6.49072	330100	0.613961	19.5109	0.947168	-0.00559078	0.161659	0	0	10.23	51.6	0		0.481288	0.606837	7.03971	7.59091	0.573565	4.56035									0.0940075			-8.31059
156	2011	890	6.79122	330100	0.508352	19.4731	0.947168	-0.0734137	0.188016	0	0	10.3834	51.2	0		0.546245	0.478768	7.15688	7.62218	0.706808	4.56035			544	691			98	101	0.0778371		0.00592432	6.00852
156	2012	3802	8.24328	330100	0.610416	21.9422	0.74873	0.201368	0.453838	1	0	10.4535	49.95	0		0.451235	0.362504	8.3462	7.01817	0.790235	4.56035		55.08	547	70	74	673	852	2133	0.0934647		0.0126655	67.5819
156	2013	4371	8.38275	330100	0.460201	22.3495	0.643314	0.171649	0.19394	1	1	10.5389	49.1	0	1	0.522865	0.424421	8.4693	7.09837	0.779063	4.56035		68.3368		65	96	916	965	2329	0.0704644		0.0121069	37.5734
156	2014	4679	8.45084	330100	0.440222	22.4385	0.602917	0.242088	0.338905	1	1	10.601	47.7312	0	1.5	0.471919	0.500133	8.57397	7.35301	0.961881	4.56035		60.26		59	105	1083	1026	1809	0.0674052		0.0133743	-3.79453
156	2017	4937	8.50451	330100	0.57567	23.3919	0.280398	0.0876259	0.041583	0	1	10.8545	42.9454	0		0.538232	0.37178	8.79349	7.59887	0.390802	4.56035		59.07		70	132	1166	781	2788	0.0881446		0.010042	8.81524
156	2018	4919	8.50086	330100	0.339564	23.4139	0.277813	0.0810591	0.070634	0	1	10.9366	41.83	0		0.471646	0.366659	8.68351	7.66397	0.535614	4.56035		57.35		60	189	1104	880	2686	0.0519928		0.00768968	6.52508
156	2019	4998	8.51679	330100	0.318712	23.4784	0.300245	0.104448	0.079939	0	1	11.0405	42.6	0		0.504361	0.455274	8.68804	7.72781	0.607115	4.56035		54.73		57	221	1171	884	2665	0.0488001		0.00733607	-19.9257
156	2020	12944	9.46839	330100	0.549808	23.8777	0.40751	0.0819972	1.04213	0	1	11.0762	40.9	0	0.5	0.45191	0.436347	8.39917	7.90547	0.527199	4.56035		57.81		2097	680	2487	2210	5470	0.0841847		0.00813283	304.478
156	2021	12057	9.3974	330100	0.343891	23.9659	0.433444	0.109625	0.119564	0	1	11.2053	42.4243	0		0.336554	0.311065	8.54452	8.04813	0.909357	4.56035		56.07		1410	432	2285	1659	6271	0.0526554			19.4703
156	2022	12260	9.4141	330100	0.311256	24.0232	0.448888	0.0566622	0.106368	0	1	11.2608	42.7	0	1.5	0.466233	0.378147	8.46775	8.13748	0.718639	4.56035		52.29		1395	486	2431	1726	6222	0.0476584			308.72
157	2008	18681	9.83526	430100	0.995919	23.8601	0.771943	0.0135741	0.509856	1	1	9.35487	44.2	0	1	1.14949	0.777852	8.14431	8.40515	0.273035	6.34408									0.0214835	0.0395168	0.0052051	183.22
157	2009	18511	9.82612	430100	0.804936	24.2471	0.776151	0.0393135	0.5324	1	1	9.47729	43.5	0	1	0.782823	1.02673	8.07578	8.80923	0.698139	6.34408									0.0173637	0.0319388	0.00557086	191.86
157	2010	22356	10.0149	430100	1.03973	24.8663	0.563865	0.00865427	0.550545	1	1	9.68271	45.8	0	1	0.927544	0.839271	8.14277	9.14451	0.74174	6.34408									0.0224286	0.0412553	0.00419956	-1315.26
157	2011	28833	10.2693	430100	0.907474	24.9941	0.502181	0.0292426	0.438917	1	1	9.88683	47.6	0	1	0.879389	0.718557	8.11548	9.37581	0.635811	6.34408	33.25		11838	14017	707	6676	3388	4045	0.0195756	0.0360074	0.00555387	317.098
157	2012	31707	10.3643	430100	0.810967	25.2116	0.53707	0.0332712	0.037748	1	1	10.0058	47.42	0	1	0.883358	0.946499	7.82869	9.35847	0.876937	6.34408	37.09		11693	14785	764	8133	3875	4150	0.0174938	0.0321781	0.0193169	-342.983
157	2013	27028	10.2046	430100	0.904244	25.2179	0.530345	0.00822865	-0.198235	1	0	10.1114	47	0	1	0.941995	0.802771	7.80857	9.20319	0.666386	6.34408	39.1446		9604	11494	776	7383	3218	4157	0.0195059	0.0358792	0.0203453	-98.6212
157	2014	20314	9.91907	430100	0.628614	25.264	0.56006	-0.0820211	-0.329268	1	0	10.205	46.1661	0	1	0.585007	0.579596	7.8258	8.93397	0.639227	6.34408	40.5		6149	8053	682	5533	2624	3422	0.0135602	0.0249426	0.0128437	-1147.09
157	2017	13461	9.50755	430100	0.620442	25.1439	0.540256	0.0342889	0.162336	1	0	10.4313	41.7235	1	1	0.607585	0.827822	7.94723	9.03195	0.727658	6.34408	35.08		5072	6431	455	2672	1651	2252	0.0133839	0.0246183	0.0105096	741.816
157	2018	15121	9.62384	430100	0.643201	25.2608	0.585172	0.0541868	0.233046	1	0	10.503	39.68	1	1	0.744547	0.709014	8.02631	9.19048	0.753921	6.34408	37.1206		5386	6226	444	3119	2551	2781	0.0138748	0.0255214	0.0115587	1002.41
157	2019	19016	9.85304	430100	0.825706	25.2458	0.570609	0.0675517	0.50915	1	0	10.5904	37.6	1	1	0.615649	0.847846	8.12493	9.48546	0.595006	6.34408	37.52		6411	8089	474	4390	2938	3125	0.0178117	0.032763	0.0227182	698.811
157	2020	23528	10.0659	430100	0.744807	25.4792	0.588158	0.0638293	0.503414	1	0	10.6402	38.1	1	1	0.785989	0.527035	8.16244	9.78556	0.772559	6.34408	40.32		7709	9810	519	5992	3467	3740	0.0160666	0.029553	0.0301111	154.258
157	2021	26036	10.1672	430100	0.692076	25.5274	0.522225	0.0215109	0.031051	1	0	10.7378	39.3506	1	1	0.704969	0.723453	8.19854	9.75906	1.02192	6.34408	42.65		7900	10562	537	7242	3621	4074	0.0149291	0.0274607		-88.1318
157	2022	25283	10.1379	430100	0.451129	25.5399	0.53886	0.0196242	-0.379843	1	0	10.7928	39.4	1	1	0.743189	0.503971	8.11043	9.26336	0.73406	6.34408	45.39		6736	9354	588	7511	3708	4122	0.00973154	0.0179002		1602.55
158	2008	18079	9.80251	130100	0.766675	22.1945	0.484158	0.018466	0.026065	0	1	9.68109	54.2	0	0.5	1.24482	1.02563	7.64013	6.95332	0.752862	5.70091									0.110219	0.00198331	0.02385	-53.9403
158	2009	17337	9.7606	130100	1.11787	22.1753	0.455476	0.00579496	0.030546	0	1	9.75473	52	0	1	1.15028	0.801318	7.65637	7.01008	0.861974	5.70091									0.160708	0.00289182	0.0204817	-28.5231
158	2010	17951	9.7954	130100	0.730893	22.2798	0.49943	0.00906601	0.195387	0	1	9.92301	52.5	0		0.837181	0.81108	7.85071	7.15598	0.710277	5.70091									0.105075	0.00189075	0.0258359	15.271
158	2011	16741	9.72562	130100	0.758013	22.3893	0.543603	-0.0339689	0.271313	0	1	10.1071	53.5	0	0.5	0.733131	0.943947	8.00896	7.42915	0.677507	5.70091			11381	15900	75	446	110	210	0.108974	0.0019609	0.0255825	-0.131165
158	2012	13042	9.47593	130100	0.876969	22.4667	0.575353	-0.0211956	0.067511	0	1	10.1877	52.69	0	0.5	0.614505	0.678249	8.01631	7.60817	0.451129	5.70091			9390	11201	46	1403	72	320	0.126075	0.00226863	0.0187995	-47.9061
158	2013	8768	9.07886	130100	0.896185	22.4765	0.576942	-0.00954192	0.166228	0	1	10.2557	52.2	0	1.5	0.822732	0.853413	7.98765	7.96334	0.892591	5.70091		100		7557	40	902	90	175	0.128838	0.00231834	0.0133561	5.29515
158	2014	5826	8.67009	130100	0.698139	22.4376	0.554528	0.0215005	0.121406	0	1	10.2895	51.0274	0		0.871291	0.850408	8.04581	8.29627	0.568339	5.70091		100		4992	45	608	59	122	0.100366	0.00180601	0.0112512	75.1472
158	2017	5054	8.52794	130100	0.719362	23.2719	0.52987	0.0299305	0.025527	0	1	10.4346	46.5841	0		0.700533	0.747302	8.18103	8.87973	0.730455	5.70091	32.45	36.73	1558	3319	98	1256	229	152	0.103417	0.00186092	0.0159488	55.2244
158	2018	5092	8.53543	130100	0.567663	23.3725	0.569219	0.0613537	-0.14202	0	1	10.4916	44.54	0	0.5	0.832801	0.87231	8.30818	8.69856	0.672325	5.70091	37.87	33.5	1458	2257	98	2356	229	152	0.0816086	0.00146849	0.0100958	-19.451
158	2019	5084	8.53385	130100	0.670804	23.3734	0.581776	0.0212356	-0.021695	0	1	10.4661	38.7	0		0.605452	0.535402	8.38138	8.67061	0.459773	5.70091	43.14	33.78	1174	2262	102	2348	224	148	0.0964364	0.0017353	0.018062	97.5509
158	2020	5007	8.51859	130100	0.725724	23.4243	0.594665	0.0676033	0.046278	0	1	10.497	37.6	0	1	0.506457	0.660815	8.39148	8.7215	0.837825	5.70091	47.5	34.16	919	1651	68	2536	230	522	0.104332	0.00187737	0.0170624	-119.01
158	2021	5068	8.5307	130100	0.61934	23.5325	0.628158	0.0276362	0.100954	0	1	10.6064	40.5142	0	1	0.823808	0.540235	8.4102	8.81236	0.61934	5.70091	53.67	27.67	946	1312	79	2872	275	530	0.0890379	0.00160217		126.093
158	2022	4573	8.42792	130100	0.670438	23.5301	0.641041	0.0116236	-0.111944	0	1	10.6542	40.2	0		0.611739	0.518595	8.3188	8.7623	0.311605	5.70091	50.67	29.37	913	1242	84	2427	310	510	0.0963838	0.00173435		-15.463
159	2008	2153	7.67462	650100	0.999895	21.3465	0.456378	0.0485625	-0.097786	0	0	8.33883	49.6	0		1.08622	0.802665	8.35381	6.71814	0.758013	7.88555									0.158851	0.00124856		-23.4138
159	2009	1931	7.56579	650100	0.726688	21.5571	0.493682	-0.0558506	-0.328418	0	0	8.36102	45.1	0	0.5	0.860641	0.746562	8.00452	6.35498	0.752862	7.88555									0.115448	0.00090741		-7.0027
159	2010	536	6.28413	650100	0.936004	21.9003	0.467699	0.0111135	0.443323	0	0	8.60107	47.7	0	1	0.998737	0.917107	8.71002	7.3901	0.614851	7.88555									0.148701	0.00116878		7.97157
159	2011	591	6.38182	650100	0.798618	21.8792	0.362134	0.0124856	0.657166	0	0	8.79635	48.8	0	3	1.03899	0.823984	8.90783	7.84215	0.712481	7.88555	13.37		377		30		25	536	0.126875	0.000997229		33.6898
159	2012	573	6.35089	650100	0.671586	21.8175	0.302494	0.0271989	0.131294	0	0	8.92337	46.39	0	3	1.05547	0.856905	9.19717	7.98396	0.752862	7.88555	17.8		331	353	31		31	158	0.106694	0.000838605		23.109
159	2013	593	6.38519	650100	0.827139	21.8162	0.30427	0.0182446	-0.236969	0	0	9.04119	45	0	1	0.747866	0.940598	9.18964	7.70691	0.844401	7.88555	15.3457		338	270	44		84	195	0.131406	0.00103284		0.662452
159	2014	671	6.50877	650100	0.635811	21.8112	0.264477	0.0509172	0.101195	0	0	9.13491	42.5835	0	1	0.903176	0.733174	9.20543	7.74678	0.680482	7.88555	18.04		356	335	55		53	228	0.10101	0.000793933		-7.34361
159	2017	400	5.99146	650100	0.80986	21.8344	0.310459	-0.00973191	-0.321095	1	0	9.29486	39.7988	0	1	0.740556	0.599648	9.50486	6.77123	0.707386	7.88555	24.25		197	96	30	111	20	143	0.128661	0.00101127		12.3174
159	2018	315	5.75257	650100	0.547335	21.7312	0.218467	-0.00333741	0.550106	1	0	9.40912	40.3	0	2.5	0.81371	0.766914	9.59524	7.32845	0.855524	7.88555	26.03		132	90	18	60	19	128	0.0869541	0.000683453	0.00400167	19.1295
159	2019	295	5.68698	650100	0.748185	21.759	0.224618	-0.0335117	-0.218325	1	0	9.51761	35.3	0	0.5	0.649817	0.765308	9.59733	7.11675	0.677507	7.88555	25.76		135	150	16	18	10	101	0.118863	0.000934253	0.0060982	6.6699
159	2020	258	5.55296	650100	0.83314	21.7089	0.181153	-0.0173891	0.281788	1	0	9.53225	34.4	0	1	0.761854	0.849032	9.4632	7.4461	0.752862	7.88555	29.84		109	86	17	13	7	135	0.132359	0.00104034	0.00492778	2.89897
159	2021	547	6.30445	650100	0.638101	22.0286	0.386334	0.00290775	1.02866	1	0	9.67932	37.3342	0	0.5	0.558649	0.629621	9.5356	7.7736	0.61092	7.88555	13.89		357	347	23	33	23	121	0.101374	0.000796792		95.3053
159	2022	632	6.44889	650100	0.520684	21.8474	0.151369	-0.105978	0.439843	0	0	9.78365	41	0	1	0.697089	0.449937	9.48777	8.07185	0.896185	7.88555	17.57		398	474	25	19	42	72	0.0827201	0.000650175		-66.8379
301	2008	563	6.33328	320500	0.430515	22.0618	0.353383	-0.0797705	-0.574356	0	1	10.3412	55	0		0.409239	0.460804	7.64013	7.41884	0.793239	1.88343												-45.326
301	2009	602	6.40026	320500	0.392803	22.0777	0.359717	0.0514714	-0.085466	0	1	10.4475	53.9	0	0.5	0.505066	0.43558	7.65637	7.30853	0.813071	1.88343												48.0977
301	2010	619	6.42811	320500	0.44679	22.043	0.319968	-0.00481214	0.233287	0	1	10.6317	52.5	0		0.33616	0.487577	8.09898	7.51227	0.61092	1.88343												-35.1807
301	2011	625	6.43775	320500	0.387087	21.971	0.265155	0.0849705	0.17021	0	1	10.8018	51.3	0	1.5	0.33313	0.420923	8.19163	7.67873	0.52483	1.88343		60	198	266	25	99	18	217				32.5473
301	2012	625	6.43775	320500	0.530966	21.9994	0.247966	0.136162	-0.183939	0	1	10.8978	50.17	0	2	0.372614	0.445019	8.11237	7.47932	0.459773	1.88343		59.84	193	276	24	101	15	209				14.3464
301	2013	600	6.39693	320500	0.387127	22.0226	0.191626	0.0440524	0.17328	0	1	10.998	49.2	0	0.5	0.341106	0.291582	8.16843	7.66169	0.906958	1.88343		90.1666		342	23	57	38	140				3.37068
301	2014	613	6.41836	320500	0.39762	22.1063	0.215455	-0.0313402	-0.235171	1	1	11.0835	47.4041	0		0.410915	0.336625	8.25323	7.38855	0.694387	1.88343		87.28		324	27	82	37	143				-9.82146
301	2017	573	6.35089	320500	0.39911	22.2083	0.186972	0.108376	0.402105	1	1	11.3606	45.0157	0		0.38399	0.429048	8.33318	7.7328	0.890177	1.88343		79.92		231	24	120	42	156				-121.727
301	2018	13118	9.48174	320500	0.28881	23.8083	0.407513	0.0634654	2.77995	1	0	11.436	44.5	0	0.5	0.336704	0.229335	8.98599	8.78487	0.730893	1.88343		93.69		8747	171	2866	163	1171			0.0321783	185.158
301	2019	15931	9.67602	320500	0.386483	24.2798	0.563384	0.148824	0.349646	1	0	11.5092	44.4	0	0.5	0.421474	0.417471	8.97054	8.95545	0.759812	1.88343		87.54		9864	196	4068	163	1640			0.0213789	31.9985
301	2020	18597	9.83076	320500	0.272394	24.8653	0.64172	0.0327542	-0.084811	1	0	11.5398	43.1	0	0.5	0.217584	0.305443	8.75652	8.78909	0.890177	1.88343		81.83		11621	213	4655	199	1909			0.00919339	-1974.09
301	2021	24458	10.1047	320500	0.324728	25.6061	0.777216	0.0404061	1.27081	1	0	11.6645	44.4943	0		0.256224	0.318143	8.89379	9.41456	0.89344	1.88343	28.95	71.05		15843	281	5191	367	2776				-1686.24
301	2022	27441	10.2198	320500	0.378379	25.8383	0.785616	0.00835232	0.233945	1	0	11.7189	45.5	0	0.5	0.30262	0.245685	8.84664	9.55014	0.680482	1.88343	23.03	76.97		17803	356	5340	456	3486				-2003.46
333	2014	65159	11.0846	440600	0.572529	25.5132	0.61983	0.206069	0.171053	1	0	11.1245	46.3351	0		0.894909	0.77635	8.16133	9.66196	0.511963	2.88043	14.76		38470	94779	1295	6917	4109	1020		0.00111878	0.0332524	873.362
333	2017	65159	11.0846	440600	0.668107	26.2371	0.665768	0.0985165	0.513495	1	0	11.4043	42.3699	0	0.5	0.656276	0.644375	8.41613	9.96494	0.876647	2.88043	21.12		35330	84889	1311		4250	11376		0.00130555	0.0342594	540.757
333	2018	65159	11.0846	440600	0.506196	26.2981	0.649397	0.105654	0.078735	1	0	11.4853	41.83	0		0.583339	0.773565	8.39229	10.063	0.672925	2.88043	22.19		42514	96149	1328		4106	13182		0.000989156	0.0372043	1673.45
333	2019	65159	11.0846	440600	0.787882	26.4335	0.644	0.127802	0.071443	1	0	11.5868	40.4	0		0.782645	0.632933	8.39977	10.1176	0.752581	2.88043	23.2		51753	110568	1783		7424	15122		0.0015396	0.0319191	494.393
333	2020	65159	11.0846	440600	0.488985	26.6104	0.655263	0.0820159	0.021585	1	0	11.6151	39.2	0		0.664272	0.657525	8.46242	10.0653	0.670438	2.88043	22.55		56585	121579	1830	16071	8063	1696		0.000955524	0.0280776	2936.85
333	2021	65159	11.0846	440600	0.519274	26.6841	0.652464	0.0904551	0.20059	1	0	11.731	40.379	0		0.584594	0.561285	8.65166	10.1569	0.506196	2.88043	19.59		63476	134274	2116	19150	8561	1698		0.00101471		7674.68
333	2022	65159	11.0846	440600	0.793239	26.7696	0.640464	0.0820196	0.007867	1	0	11.7685	40.9	0	0.5	0.530059	0.622522	8.70228	10.236	0.749139	2.88043	21.36		130741	132036	2098	20657	9093	2359		0.00155007		-2332.39
338	2008	32027	10.3743	370700	0.446647	24.0998	0.613005	0.0640602	0.132149	1	1	10.3396	56.33	0	2	0.385989	0.50564	8.77478	8.96047	0.535614	5.60848											1.99533e-05	43.5037
338	2009	31995	10.3733	370700	0.365713	24.3128	0.567584	0.0673501	0.072368	1	1	10.4311	55.8	0		0.32358	0.336958	8.8096	9.01955	0.774467	5.60848											1.61731e-05	-56.2794
338	2010	38174	10.5499	370700	0.552137	24.6776	0.551952	0.166846	0.781259	1	1	10.5757	54.2	0	0.5	0.341536	0.471373	9.12315	9.50248	0.650487	5.60848												268.842
338	2011	41426	10.6317	370700	0.42872	24.843	0.530377	0.0967215	-0.051522	1	1	10.7224	52.9	0	1	0.47111	0.465987	8.88863	9.39418	0.797998	5.60848	18.38		24006	28169		5322	1049	6886			0.00931886	341.575
338	2012	60916	11.0173	370700	0.450341	24.9178	0.526552	0.0415584	-0.197501	1	1	10.82	51.46	0		0.436901	0.440074	8.5302	8.97293	0.382012	5.60848	31.61		31469	24705		5210	1981	8255			0.0301009	61.8704
338	2013	40984	10.6209	370700	0.339093	25.0866	0.562831	0.0734625	0.210656	1	1	10.9193	50.1	0	0.5	0.39704	0.328029	8.54208	9.34743	0.907474	5.60848			31351	26922		5747		8315			0.0320597	104.47
338	2014	64817	11.0793	370700	0.355648	25.5142	0.660711	0.0927794	0.365715	1	1	10.9925	48.4431	0	1.5	0.43497	0.44312	8.6292	9.39642	0.665498	5.60848			50147	40430		8891		14886			0.0278688	875.839
338	2017	41402	10.6311	370700	0.32518	25.9684	0.702829	0.0857334	0.626569	1	1	11.1932	45.3545	0		0.242774	0.290793	8.76226	10.2415	0.565878	5.60848			30572	25971	496	7458	2210	5267			0.0297755	1007.57
338	2018	42103	10.6479	370700	0.352057	26.0476	0.696705	0.108447	0.050712	1	1	11.2446	43.99	0		0.356501	0.283664	8.54844	10.2776	0.563823	5.60848			30142	24628	533	8286	2437	6219			0.0316336	1778.74
338	2019	43822	10.6879	370700	0.359843	26.1906	0.705383	0.10064	0.094848	1	1	11.1714	39.8	0	1	0.360728	0.238945	8.54162	10.3356	0.309112	5.60848			29941	25519	603	8976	2721	6003			0.0310221	1394.7
338	2020	45361	10.7224	370700	0.404712	26.3245	0.702924	0.0846838	0.132657	1	1	11.2	39.1	0	1	0.401216	0.429451	8.59179	10.2914	0.719362	5.60848			29505	27109	679	9935	2698	4940			0.0306337	-57.7931
338	2021	42953	10.6679	370700	0.262563	26.3474	0.628357	0.0529069	0.030668	1	1	11.3278	39.9384	0	2	0.248911	0.281342	8.64747	10.3728	0.755213	5.60848			26958	25283	636	10060	2754	4220				-67.613
338	2022	46442	10.746	370700	0.262563	26.4057	0.64548	-0.00800058	-0.139477	1	1	11.3787	40	0	0.5	0.362774	0.394253	8.59735	10.3072	0.842	5.60848			28523	25565	554	11950	2814	5559				-308.879
400	2008	2649	7.88194	411000	1.13948	22.2793	0.50229	0.0581964	0.059784	0	1	9.79916	56.33	0		1.14516	1.13877	8.35004	7.78589	1.01281	6.26755										0.00222666		14.0736
400	2009	2758	7.92226	411000	1.06321	22.2504	0.449573	0.0428423	0.168459	0	0	9.87717	56.33	0	1	0.694787	0.894184	8.44232	7.91476	0.727658	6.26755										0.00207762		18.8198
400	2010	6054	8.70847	411000	0.776458	22.4733	0.520769	0.0297669	0.26843	0	1	10.0473	56.33	0	0.5	1.03525	0.78641	8.54591	7.77133	0.273035	6.26755										0.00151727	0.0243303	-40.0246
400	2011	6020	8.70284	411000	0.924305	22.6794	0.580492	0.0668262	0.131442	0	1	10.201	56.33	0	1	0.737999	0.880919	8.28934	7.89533	0.273317	6.26755	46.08			1932		2782	976	330		0.00180618	0.0343595	-20.9204
400	2012	5479	8.60868	411000	0.997747	22.6585	0.539772	0.0718601	0.515668	0	1	10.2955	56.33	0	0.5	0.643256	1.04568	8.03072	8.34092	0.752862	6.26755	47.42		1227	1715	130	2735	782	117		0.00194969	0.0435921	65.6225
400	2013	5169	8.55043	411000	0.734589	22.8384	0.539619	0.0979266	0.082098	0	1	10.3795	55.4	0	0.5	0.706323	0.647354	8.08745	8.4511	0.719362	6.26755	49.3906	50.6094		1469	129	2785	671	115		0.00143546	0.0365769	19.4583
400	2014	5990	8.69785	411000	0.572529	23.1021	0.422345	-0.0193018	0.168362	0	1	10.4613	50.9944	0		0.894909	0.77635	8.16133	8.53293	0.984902	6.26755	54.53	45.48		1498	113	3627	604	148		0.00111878	0.0398524	-98.661
400	2017	5662	8.64153	411000	0.668107	23.4517	0.469273	-0.0022825	0.075332	0	1	10.7044	47.3719	0		0.656276	0.644375	8.41613	8.76078	0.670438	6.26755	61.1621	38.8379		1372	94	3445	682	69		0.00130555	0.0320455	102.337
400	2018	5422	8.59822	411000	0.506196	23.4027	0.426969	0.0317791	-0.204648	0	1	10.7801	45.85	0	1.5	0.583339	0.773565	8.39229	8.55124	0.7054	6.26755	63.192	36.8314		1198	90	2769	523	842		0.000989156	0.0349003	31.1662
400	2019	5383	8.591	411000	0.787882	23.4373	0.42498	0.00503863	0.236051	0	1	10.9015	43.5	0		0.782645	0.632933	8.39977	8.76196	0.909026	6.26755	64.39		1917	1024	91	2249	996	1023		0.0015396	0.0355489	-13.6796
400	2020	5547	8.62101	411000	0.488985	23.545	0.452629	0.0466179	0.101921	0	1	10.915	41.6	0	0.5	0.664272	0.657525	8.46242	8.82925	0.588298	6.26755	66.12		1879	1131	118	2531	970	797		0.000955524	0.0316942	55.0164
400	2021	5458	8.60484	411000	0.519274	23.595	0.425149	0.0738249	0.07144	0	1	10.9834	41.3189	0		0.584594	0.561285	8.65166	8.90984	0.675655	6.26755	68.44		1722	1163	127	2680	1123	365		0.00101471		44.0043
400	2022	5652	8.63976	411000	0.793239	23.6654	0.424663	0.0913426	0.244085	1	1	11.0243	41.5	0	1	0.530059	0.622522	8.70228	9.10627	0.451608	6.26755	71.39		1617	984	137	2797	1266	468		0.00155007		109.192
401	2008	8052	8.99368	130200	0.608544	23.2678	0.504574	0.0493993	0.183483	0	1	9.68109	54.2	0	1	0.543353	0.568063	7.62067	7.67669	0.800606	5.70091									0.0164166	0.0547771		-363.859
401	2009	12840	9.46032	130200	0.358716	23.7968	0.643191	0.0911378	0.518523	0	1	9.75473	52	0		0.428999	0.395243	7.67641	7.81165	0.486318	5.70091									0.00967702	0.0322892		-160.293
401	2010	15794	9.66739	130200	0.459773	24.1328	0.692911	0.0561596	0.594772	0	1	9.92301	52.5	0		0.482471	0.409395	7.90393	8.14824	0.707386	5.70091									0.0124032	0.0413857		-161.725
401	2011	17390	9.76365	130200	0.296956	24.3628	0.654412	0.0371482	0.42155	0	1	10.1071	53.5	0	0.5	0.379319	0.315368	8.02459	8.42957	0.907474	5.70091			10592	8208	513	5620	786	2263	0.00801093	0.02673		271.574
401	2012	18066	9.80179	130200	0.323153	24.4491	0.677956	0.0230358	-0.070881	0	1	10.1877	52.69	0		0.279271	0.288737	7.8947	8.31756	0.609528	5.70091				8640	541	5777	801	2307	0.00871764	0.0290881	0.00013324	-112.925
401	2013	18064	9.80168	130200	0.424319	24.4867	0.677456	0.0281982	0.075095	0	1	10.2557	52.2	0	0.5	0.463049	0.301626	7.93132	8.38386	0.554632	5.70091	10.7119	89.2881		7864	542	6864	823	1971	0.0114468	0.0381944	0.000150832	193.796
401	2014	19061	9.8554	130200	0.41502	24.5087	0.694987	0.0511522	-0.002928	0	1	10.2895	51.0274	0		0.303851	0.417205	7.97882	8.35673	1.13948	5.70091	12.76	84.87		9621	540	7175	867	858	0.0111959	0.0373573	0.000148226	835.705
401	2017	14224	9.56269	130200	0.41843	24.4377	0.725263	0.0658549	0.239523	0	1	10.4346	46.5841	0		0.376491	0.312437	8.17748	8.48131	0.567663	5.70091	14.17	85.83		7081	315	4097	1693	1038	0.0112879	0.0376643	0.000169282	290.489
401	2018	20141	9.91051	130200	0.450762	24.8503	0.615594	0.105343	1.0176	0	1	10.4916	44.54	0		0.434299	0.428039	8.24579	9.00044	0.508575	5.70091	14.83	85.18		9968	418	5952	2337	1466	0.0121601	0.0405746	0.000725092	80.9919
401	2019	24153	10.0922	130200	0.273317	24.8298	0.525172	0.135331	0.118594	0	1	10.4661	38.7	0	0.5	0.328472	0.293335	8.3143	9.0126	0.547335	5.70091	18.52	81.47		10346	914	7329	2548	3016	0.00737322	0.0246022	0.00118352	667.705
401	2020	23442	10.0623	130200	0.352548	24.7999	0.454608	0.148068	0.028186	0	1	10.497	37.6	0	0.5	0.339317	0.391719	8.31826	9.05795	0.323113	5.70091	18.6	81.39		10036	916	6905	2551	3034	0.00951062	0.031734	0.00164883	-44.0096
401	2021	22893	10.0386	130200	0.311605	24.8231	0.440104	0.102957	0.024181	0	1	10.6064	40.5142	0	1	0.279265	0.262116	8.41241	9.09101	0.32518	5.70091	20.52	79.48		9656	910	6633	1582	4112	0.00840611	0.0280486		544.159
401	2022	22385	10.0161	130200	0.262563	24.8507	0.474307	0.0365891	-0.049368	0	1	10.6542	40.2	0		0.349868	0.266435	8.37332	9.05107	0.666386	5.70091	22.44	77.55		11196	748	6933	1230	2278	0.00708311	0.0236342		296.546
402	2008	734	6.59851	110000	1.13948	24.0374	0.461092	-0.171999	0.327621	0	1	9.31605	25.7	0	1	1.43604	1.12492	8.38101	9.11673	0.87197	5.04226									0.0165054	0.0615862		-984.934
402	2009	883	6.78333	110000	1.13948	24.4693	0.623564	-0.0370831	0.113744	0	1	9.40533	23.5	0		0.992678	1.33684	8.54438	9.13699	0.797998	5.04226									0.0165054	0.0615862		-537.477
402	2010	1781	7.48493	110000	0.913117	24.7154	0.681675	-0.0458035	0.301503	0	1	9.55489	24	0		1.37444	0.874617	8.74941	9.05846	0.614851	5.04226									0.0132265	0.0493516		-86.47
402	2011	2492	7.82084	110000	1.13948	24.813	0.690309	-0.0372635	0.188278	0	1	9.69597	23.1	0	1.5	1.40437	0.910242	8.68011	9.02972	0.41843	5.04226			1392		143	619	584	1146	0.0165054	0.0615862		984.253
402	2012	2621	7.87131	110000	1.02982	24.9722	0.699479	-0.027501	0.78825	0	1	9.7914	22.7	0	0.5	1.02725	1.11242	8.6848	9.58887	0.962586	5.04226	43.95		1469		148	634	509	1330	0.014917	0.0556593		-413.999
402	2013	2489	7.81964	110000	0.859097	25.0549	0.678514	-0.0382007	0.153692	0	1	9.89348	22.3	0		0.881496	0.991539	8.84908	9.75798	0.797998	5.04226	48.8549		1273		145	611	496	1237	0.012444	0.046432		-573.522
402	2014	2541	7.84031	110000	0.984902	25.1959	0.693987	-0.00366696	0.108302	0	1	9.96791	21.3063	0	1.5	1.20326	1.1238	8.7877	9.84341	0.951848	5.04226	49.55		1282	378	134	137		1892	0.0142663	0.0532314		133.365
402	2017	3415	8.13593	110000	0.890177	25.5533	0.730814	-0.0579347	0.285444	0	1	10.2405	19.014	0		0.967618	0.815412	9.37348	9.85323	0.875522	5.04226	44.28		1903	417	220	148		2630	0.0128942	0.0481118		361.236
402	2018	3557	8.17667	110000	1.08612	25.724	0.749551	-0.0607913	-0.133467	0	1	10.3196	18.63	0		0.67854	0.976197	9.39758	9.69142	0.674015	5.04226	47.15		1880	437	214	167		2739	0.0157324	0.0587018		-557.596
402	2019	3867	8.26023	110000	0.84963	25.8108	0.759361	0.0164226	0.184082	0	1	10.4737	16.2	0		0.739288	0.842955	9.42369	9.82158	0.772559	5.04226	51.8		1864		219	230		3418	0.0123069	0.0459203		766.013
402	2020	3548	8.17414	110000	1.02976	25.8544	0.764757	0.0584481	-0.307922	0	1	10.4941	15.9	0	0.5	0.759739	0.722044	9.48708	9.49143	0.61934	5.04226	52.4		1689		202	200		3146	0.0149161	0.055656		-269.657
402	2021	3305	8.10319	110000	0.946178	25.8279	0.7415	0.0236254	0.332974	0	1	10.6034	18.0499	0	0.5	0.675135	0.766704	9.58467	9.80699	0.80986	5.04226	54.56		1502					3305	0.0137054	0.0511385		324.992
402	2022	2644	7.88005	110000	0.838841	25.754	0.722819	0.036664	-0.151086	0	1	10.6361	15.9	0	1	0.991121	0.698978	9.48955	9.76221	0.793239	5.04226	59.19		1079					2644	0.0121506	0.0453372		452.606
403	2008	2809	7.94058	140100	1.11411	20.9178	0.854078	0.0616592	-0.102678	1	0	8.89774	56.33	0		0.875606	0.989254	6.64424	6.25958	0.7562	6.14489											0.0152036	-20.5334
403	2009	2316	7.7476	140100	0.747799	20.9478	0.890046	0.0893636	-0.195041	1	0	8.90359	54.3	0		0.927558	1.01238	7.80429	6.14391	0.632757	6.14489												2.90002
403	2010	972	6.87936	140100	1.08282	20.6458	0.703921	0.0106743	0.171197	1	0	9.12705	56.33	0	0.5	0.816178	0.780941	7.03971	6.74521	0.552137	6.14489											0.0306668	-33.4456
403	2011	983	6.89061	140100	0.961881	20.6833	0.705722	0.135446	-0.155046	1	0	9.32702	56.33	0		0.637721	0.939013	7.15688	6.58783	0.75964	6.14489	9.97		544	227		140		405			0.0296195	-17.0264
403	2012	641	6.46303	140100	0.909357	20.789	0.730624	0.115404	0.01899	1	0	9.40202	55.57	0		0.852615	0.90906	7.16061	6.82913	0.636607	6.14489	17.63		409	247	29	183	68	114			0.0152761	8.4295
403	2013	798	6.68211	140100	0.909695	20.8948	0.703759	0.0766596	0.016797	1	0	9.44662	53.9	0	0.5	0.781582	0.925612	7.00148	6.73915	0.690762	6.14489	21.0526		462	280	25	110	76	307			0.022643	-4.58583
403	2014	742	6.60935	140100	0.913269	20.9004	0.615809	0.0645325	0.024659	1	0	9.45419	49.3196	0		0.798773	0.828172	7.66184	6.75036	0.778875	6.14489	22.51		455	260	27	76	69	310			0.0159867	3.10419
403	2017	1111	7.01302	140100	0.800606	21.0013	0.589444	-0.0271942	0.221242	1	0	9.65043	43.6547	0		0.801549	0.621885	7.87069	6.91497	0.809019	6.14489			535	176	53	413	74	395			0.0222553	-1.22288
403	2018	1063	6.96885	140100	0.797998	20.999	0.529828	0.0885235	0.254553	0	0	9.73021	42.15	0	1	0.567568	0.79469	8.17155	7.16933	0.755213	6.14489			452	159	47	562	98	197			0.021698	2.21249
403	2019	875	6.77422	140100	0.584047	20.9636	0.369631	0.150076	0.064911	0	0	9.74254	43.8	0	3	0.631287	0.515715	8.20251	7.33331	0.773247	6.14489			287	110	32	547	37	149			0.0261777	-6.50037
403	2020	902	6.80461	140100	0.731967	21.2256	0.414924	0.117898	0.14665	0	0	9.7786	43.5	0	1	0.573783	0.606062	8.15474	7.46138	0.674015	6.14489			277	132	32	549	48	141			0.0155812	30.5185
403	2021	1627	7.39449	140100	0.588298	22.6816	0.107236	0.0575945	0.877954	0	0	10.0253	49.6373	0	0.5	0.677038	0.786646	8.22989	7.74832	0.909026	6.14489			569	230	56	857	68	416				-144.483
403	2022	2093	7.64635	140100	0.519866	22.8005	0.14046	0.0656725	0.219834	0	0	10.152	54	0	1.5	0.492255	0.672692	8.18346	7.81188	0.61092	6.14489			774	240	75	1097	72	609				2.12405
404	2008	4871	8.49105	360200	1.06585	21.455	0.673729	0.0353214	0.156598	0	1	8.84952	52.7	0		0.823976	0.939922	7.71605	7.67995	0.753921	6.19133									0.0229921	0.0422917	0.0269148	-29.9369
404	2009	5792	8.66423	360200	0.78117	21.7149	0.688138	0.0374845	0.057226	0	1	8.94314	51.2	0	0.5	0.903398	0.70639	7.74531	7.65661	0.595006	6.19133									0.016851	0.0309958	0.0265029	0.788659
404	2010	6173	8.72794	360200	0.770862	22.002	0.752424	0.0367072	0.41812	0	1	9.1539	54.2	0		1.13165	0.864916	7.96989	7.94499	0.577745	6.19133									0.0166287	0.0305868	0.0263027	33.4824
404	2011	6343	8.75511	360200	0.666386	22.1623	0.776426	0.0374417	0.162645	0	1	9.36759	54.6	0	1	0.736601	0.719943	8.00935	8.0829	0.690709	6.19133	7.13	37.63	3480	4498	58	428	130	1205	0.014375	0.0264413	0.0285109	6.18509
404	2012	5983	8.69668	360200	0.727273	22.277	0.763796	0.0591013	0.043495	0	1	9.46876	53.62	0	0.5	0.788736	0.818778	7.85767	8.14893	0.73357	6.19133	8.69	41.42	2985	4717	70	458	138	600	0.0156884	0.0288573	0.0295683	7.03572
404	2013	6122	8.71964	360200	0.800371	22.5741	0.609224	0.00150007	0.197908	0	1	9.57569	53.5	0		0.763949	0.796456	7.90061	8.31045	0.77466	6.19133	9.3433	41.6367	3001	4860	73	477	143	569	0.0172652	0.0317577	0.0329009	-101.901
404	2014	6679	8.80672	360200	0.770434	22.611	0.591573	0.122724	0.043652	0	1	9.66235	52.4857	0	0.5	0.696934	0.874187	7.95493	8.29296	0.499957	6.19133	7.7407	39.3472	3534	5446	73	548	150	462	0.0166194	0.0305698	0.0321315	-2.1764
404	2017	6441	8.77044	360200	0.822	23.0237	0.602868	-0.0162581	0.164969	0	1	9.9038	48.1247	0	1	0.586239	0.806669	8.0973	8.44558	0.963368	6.19133	9.16	32.61	3751	5166	35	664	74	502	0.0177318	0.0326159	0.0267194	0.432621
404	2018	7737	8.95377	360200	0.535128	23.0352	0.582463	0.0170742	0.098187	0	1	9.99811	46.62	0	0.5	0.730991	0.799326	8.07924	8.44033	0.61092	6.19133	9.14	32.22	4537	6259	64	703	142	569	0.0115435	0.0212332	0.029278	-14.7071
404	2019	7802	8.96214	360200	0.469886	23.0504	0.584174	0.0763481	0.076132	0	1	10.1169	44.2	0		0.650419	0.710893	8.09474	8.51111	0.323153	6.19133	9.81	31.75	4560	6502	62	570	137	531	0.0101362	0.0186445	0.0309821	-20.8942
404	2020	7788	8.96034	360200	0.707386	23.1155	0.596269	0.0511948	0.090078	0	1	10.1539	43.1	0	0.5	0.699612	0.64263	8.21077	8.60165	0.984902	6.19133	8.97	43.41	3708	6536	49	538	130	535	0.0152594	0.0280682	0.0362299	47.4372
404	2021	7581	8.9334	360200	0.772559	23.1856	0.606311	0.136239	0.262707	0	1	10.2962	44.5083	0	0.5	0.493914	0.787287	8.29787	8.84899	0.924305	6.19133	9.52	30.82	4522	6127	56	554	138	706	0.0166653	0.0306541		10.4315
404	2022	7483	8.92039	360200	0.708387	23.2548	0.611478	0.0705238	-0.007847	0	1	10.3758	44.8	0		0.585163	0.589518	8.18601	8.84374	0.61934	6.19133	10.84	27.77	4594	6034	59	743	162	485	0.015281	0.0281079		85.1297
407	2008	1646	7.4061	370100	0.950321	21.464	0.550517	0.0284899	0.444543	0	0	10.3396	56.33	0	0.5	1.12682	0.752083	8.22695	7.64187	0.582055	5.60848									0.608923		0.000781067	56.3358
407	2009	1749	7.4668	370100	0.697263	21.6025	0.52568	-0.0353616	-0.188613	0	0	10.4311	55.8	0		1.11236	1.12346	8.0825	7.40746	0.797998	5.60848									0.446774		0.00169028	20.4585
407	2010	1653	7.41035	370100	1.13948	21.8594	0.5325	0.000888313	0.474382	0	0	10.5757	54.2	0		0.935417	0.938987	8.287	7.8247	0.299552	5.60848									0.730129		0.0015806	64.3021
407	2011	1551	7.34666	370100	1.03434	21.8656	0.552447	0.0385027	0.063282	0	0	10.7224	52.9	0	0.5	0.869293	1.1106	8.34394	7.91926	0.535128	5.60848			987	754	56	103	192	446	0.662757		0.000438454	25.8659
407	2012	1552	7.3473	370100	0.808166	21.8786	0.585817	0.0143774	-0.044598	0	0	10.82	51.46	0		0.700872	0.724282	8.07457	7.86879	0.547673	5.60848	36.79		558	686	55	116	197	498	0.517836		0.00415674	-22.7211
407	2013	1588	7.37023	370100	0.660224	21.9735	0.615876	0.00490185	0.021108	0	0	10.9193	50.1	0		0.885039	0.690812	8.13519	7.8783	0.773247	5.60848	39.24	60.76		637	79	146	261	465	0.423042		0.00699693	10.262
407	2014	1466	7.29029	370100	0.912785	22.1349	0.506253	0.0143129	0.286407	0	0	10.9925	48.4431	0	0.5	0.6015	0.689613	8.13032	8.21624	0.536396	5.60848	36.08	63.92		532	86	116	260	472	0.584871		0.00149848	-33.7639
407	2017	1481	7.30047	370100	0.701912	22.3417	0.465132	0.0400703	0.444625	1	0	11.1932	45.3545	0	0.5	0.630718	0.840474	8.33318	8.43085	0.406729	5.60848	24.71	75.29		882	106	87	108	298	0.449753		0.00419388	38.7184
407	2018	2001	7.6014	370100	0.827217	22.5838	0.574102	0.0441794	0.221487	0	0	11.2446	43.99	0		0.537578	0.562369	8.4511	8.45984	0.670438	5.60848	21.94	78.06		1127	118	155	183	418	0.530043		0.00274829	56.1705
407	2019	2121	7.65964	370100	0.654181	22.5965	0.552642	0.0907619	0.143822	0	0	11.1714	39.8	0		0.711313	0.511515	8.55966	8.55985	0.31806	5.60848	18.96	81.04		1273	113	158	151	426	0.419169		0.00296184	28.0848
407	2020	2071	7.63579	370100	0.537085	22.6332	0.570321	0.0666096	-0.140591	0	0	11.2	39.1	0		0.548284	0.564159	8.53399	8.41096	0.719362	5.60848	20.04	79.96		1151	111	161	214	434	0.34414		0.00425532	2.81386
407	2021	2091	7.6454	370100	0.478093	22.6746	0.570659	0.0413913	-0.010604	0	0	11.3278	39.9384	0		0.490615	0.556146	8.62805	8.39135	0.323113	5.60848	22.77	77.24		1150	114	180	125	522	0.30634			36.3354
407	2022	2065	7.63289	370100	0.767027	22.6915	0.567544	0.0375955	0.021467	0	0	11.3787	40	0		0.674792	0.570038	8.69663	8.41649	0.654181	5.60848	24.41	75.59		1031	107	153	277	497	0.491476			23.3252
408	2008	3510	8.16337	632801	0.749955	20.3692	0.609795	0.163778	0.343993	0	0	7.95702	55.1	0	3	1.01803	1.09505	6.64424	6.70808	0.382012	7.24769										0.00706073		7.30024
408	2009	3458	8.14845	632801	0.842	20.0575	0.739263	0.019343	-0.574356	0	0	7.95702	53.2	0	1.5	0.74238	1.04722	7.67641	4.89722	0.607047	7.24769										0.00792733		-10.0627
408	2010	1824	7.50879	632801	0.945384	19.9045	0.62671	0.0141446	0.568821	0	0	7.95702	55.1	0	1.5	0.946136	0.67281	7.03971	5.68606	0.913269	7.24769										0.00890067		-4.15387
408	2011	95	4.55388	632801	0.874161	19.8743	0.600549	0.0393989	-0.018754	0	0	7.95702	56.33	0		0.643491	0.819864	7.15688	7.11459	0.262563	7.24769			35	39	12	10	14	20		0.00823012		3.07502
408	2012	96	4.56435	632801	0.776215	19.9271	0.607177	0.0259598	-0.574356	0	0	7.95702	56.33	0	3	0.639643	0.828929	9.19717	5.23098	0.515302	7.24769	25.01		47	45	14	2	12	23		0.00730797		0.458698
408	2013	103	4.63473	632801	0.680482	20.173	0.664357	-0.00608832	2.77995	1	0	7.95702	56.33	0	3	0.933677	0.841246	9.18964	6.95888	0.352057	7.24769	29.1262	70.8738		45	14	5	15	24		0.00640665		-1.59303
408	2014	82	4.40672	632801	0.677507	19.939	0.69855	0.00140061	-0.574356	0	0	7.95702	53.5883	0	0.5	0.994591	1.00126	9.20543	6.01215	0.776458	7.24769		41.31			9	12	5	20		0.00637864		-4.27329
408	2017	1776	7.48212	632801	0.565865	22.7703	0.156207	-0.00858142	0.219101	0	0	7.95702	44.2852	0		0.727552	0.697724	8.31705	8.0703	0.440222	7.24769	4.84	95.16		1383	11	144	5	233		0.00532755		107.95
408	2018	1710	7.44425	632801	0.582055	22.9624	0.207796	0.094619	-0.155242	0	0	7.9604	43.52	0	0.5	0.621566	0.535514	8.32353	7.92255	0.921374	7.24769	4.7369	95.2632		1351	11	125	3	220		0.00547998	1.14279e-05	106.161
408	2019	1707	7.44249	632801	0.612199	22.9896	0.180113	0.0287234	-0.246966	0	0	7.99495	39.1	0	1	0.776746	0.78116	8.30737	7.62636	0.565865	7.24769	6.33	93.68		1302	14	235	8	148		0.00576378	0.00017389	193.572
408	2020	1603	7.37963	632801	0.657036	22.884	0.0876396	-0.0201055	-0.057006	0	0	8.00834	38	0	0.5	0.834853	0.693123	7.87574	7.60192	0.800371	7.24769	6.73	93.26		1195	15	227	5	161		0.00618591	0.000642941	-0.222816
408	2021	1548	7.34472	632801	0.727658	23.0864	0.110191	0.191559	0.903136	0	0	8.11571	39.8194	0	0.5	0.60011	0.525255	8.51029	8.27042	0.363051	7.24769	9.43	90.57		1169	17	198	3	161		0.00685081		183.072
408	2022	1575	7.36201	632801	0.535614	23.3287	0.104367	0.249457	1.26189	0	0	8.19148	43.9	0		0.54062	0.752881	8.52736	9.08763	0.519274	7.24769	11.88	88.13		1193	19	198	7	158		0.00504274		390.565
409	2009	82	4.40672	370100	1.11787	17.7692	0.207246	0.140701	-0.002705	0	1	10.4311	55.8	0	0.5	1.15028	0.801318		5.4858	0.376633	5.60848									0.160708	0.00289182		-0.552482
409	2010	82	4.40672	370100	0.730893	17.6909	0.250909	-0.0244816	0.244419	0	1	10.5757	54.2	0	0.5	0.837181	0.81108		5.87273	0.727658	5.60848									0.105075	0.00189075		-0.249342
409	2011	82	4.40672	370100	0.758013	17.6633	0.110442	-0.171999	2.77995	0	0	10.7224	52.9	0	1	0.733131	0.943947	7.15688	7.21113	0.520684	5.60848	33.33				4			17	0.108974	0.0019609		-0.167257
409	2012	82	4.40672	370100	0.876969	20.9043	0.213988	0.0604151	2.43754	0	0	10.82	51.46	0		0.614505	0.678249	7.16061	7.6356	0.612199	5.60848	70.75	29.16		4	5	12		27	0.126075	0.00226863		-14.1514
409	2013	82	4.40672	370100	0.896185	21.2981	0.383685	0.0251166	0.367785	0	1	10.9193	50.1	0	0.5	0.822732	0.853413	8.72095	7.82349	0.552747	5.60848	12.3252		885	891	21	158	9	65	0.128838	0.00231834		26.8133
409	2014	82	4.40672	370100	0.698139	21.9208	0.617375	-0.0249236	-0.223428	0	1	10.9925	48.4431	0	2.5	0.871291	0.850408	8.62634	7.46796	0.672858	5.60848	11.51	26.17	943	1102	46	80	28	257	0.100366	0.00180601		82.1746
409	2017	1887	7.54274	370100	0.719362	22.5106	0.818473	-0.0111337	-0.354984	0	1	11.1932	45.3545	0	0.5	0.700533	0.747302	7.96266	7.32873	0.355648	5.60848	12.41	86.59	19	1088	66	68	339	326	0.103417	0.00186092	0.000145778	-23.874
409	2018	1548	7.34472	370100	0.567663	22.2907	0.551379	0.146348	1.14325	0	1	11.2446	43.99	0	1	0.832801	0.87231	7.86238	8.21725	0.376633	5.60848	11.89	88.11		941	46	22	319	220	0.0816086	0.00146849	0.000188284	-225.115
409	2019	1450	7.27932	370100	0.670804	22.0673	0.666963	-0.00624224	-0.276102	0	1	11.1714	39.8	0	1.5	0.605452	0.535402	7.87568	7.93093	0.995919	5.60848	11.86	88.13		893	51	32	285	189	0.0964364	0.0017353	0.00260064	13.8328
409	2020	381	5.9428	370100	0.725724	20.7197	0.427478	-0.155855	-0.025045	0	1	11.2	39.1	0		0.506457	0.660815	7.87574	8.65077	0.60823	5.60848	69.29	30.71		6	16	252	15	92	0.104332	0.00187737	0.012885	-28.4299
409	2021	643	6.46614	370100	0.61934	20.905	0.499622	-0.0156371	-0.574356	0	1	11.3278	39.9384	0	4.5	0.823808	0.540235	8.4102	6.94734	0.669338	5.60848	76.83		149	24	22	448	39	110	0.0890379	0.00160217		4.21201
409	2022	1050	6.95655	370100	0.670438	21.6309	0.339656	0.0467024	1.14692	0	1	11.3787	40	0	0.5	0.611739	0.518595	8.3188	7.46302	0.876647	5.60848	80.67	19.33		44	27	777	75	127	0.0963838	0.00173435		-77.3913
410	2008	12263	9.41434	210100	1.06585	22.9563	0.851519	-0.0833664	0.112526	0	1	9.52286	55.8	0	0.5	0.823976	0.939922	7.71605		0.365713	5.30653									0.0229921	0.0422917	0.00240642	48.3821
410	2009	13459	9.5074	210100	0.78117	22.9156	0.841649	-0.123779	-0.086736	0	1	9.62987	52	0	1.5	0.903398	0.70639	7.74531		0.670438	5.30653									0.016851	0.0309958	0.00293025	-98.3541
410	2010	13830	9.5346	210100	0.770862	23.073	0.852209	-0.0247249	0.346167	0	1	9.82321	54.1	0		1.13165	0.864916	7.96989		0.670438	5.30653									0.0166287	0.0305868	0.00476238	34.6725
410	2011	14893	9.60865	210100	0.666386	23.2374	0.868213	0.0147212	0.194342	0	1	10.009	54.7	0		0.736601	0.719943	8.00935		0.520684	5.30653	20.58	39.92		9250	192	1519	1279	2389	0.014375	0.0264413	0.00613367	119.188
410	2012	14380	9.57359	210100	0.727273	23.2976	0.875378	-0.0971661	-0.189782	0	1	10.1205	53.25	0	1.5	0.788736	0.818778	7.85767		0.790235	5.30653	24.56		6636	9180	223	1587	1277	2113	0.0156884	0.0288573	0.0240984	56.2234
410	2013	14252	9.56465	210100	0.800371	23.5189	0.833668	-0.0820621	-0.052372	0	1	10.2115	52.7	0	0.5	0.763949	0.796456	7.90061		0.588298	5.30653	25.6666	74.3335		8282	225	1584	1967	2194	0.0172652	0.0317577	0.0196831	-25.9521
410	2014	14022	9.54838	210100	0.770434	23.7263	0.863882	-0.0815591	0.05907	0	1	10.2621	50.2492	0	0.5	0.696934	0.874187	7.95493		0.676681	5.30653	27.06	72.95		8151	270	1401	2064	2136	0.0166194	0.0305698	0.0183995	-194.361
410	2017	11877	9.38236	210100	0.822	23.7872	0.947168	-0.052463	-0.329056	0	1	10.0609	39.2999	0		0.586239	0.806669	7.87069		0.801313	5.30653	28.99	71.01		6112	189	1047	2278	2251	0.0177318	0.0326159	0.0152981	610.384
410	2018	8338	9.02858	210100	0.535128	23.7384	0.947168	-0.00279094	0.197089	0	1	10.1392	39.6	0		0.730991	0.799326	8.07924		0.794282	5.30653	31.1	68.9		4255	170	730	1538	1645	0.0115435	0.0212332	0.00928425	110.997
410	2019	7965	8.98281	210100	0.469886	22.699	0.848012	-0.00522859	-0.574356	0	1	10.123	38.3	0		0.650419	0.710893	7.87568		0.519274	5.30653	29.86	70.13		4089	219	753	1585	1319	0.0101362	0.0186445	0.0140814	-510.075
410	2020	4597	8.43316	210100	0.707386	22.438	0.937497	-0.16348	0.340271	0	1	10.1312	37.4	0	0.5	0.699612	0.64263	7.87574		0.74174	5.30653	35.26	64.74		2731	177	531	756	402	0.0152594	0.0280682	0.00528867	26.8929
410	2021	3171	8.0618	210100	0.772559	21.82	0.947168	-0.103326	0.264776	0	1	10.225	39.4257	0	0.5	0.493914	0.787287	7.7986		0.262563	5.30653	34.56	65.44		2042	114	218	517	280	0.0166653	0.0306541		-28.4278
410	2022	2830	7.94803	210100	0.708387	22.0058	0.729942	-0.0715598	-0.016765	0	1	10.2742	40.6	0	0.5	0.585163	0.589518	8.15712		0.519274	5.30653	34.45	65.54		1892	97	202	391	248	0.015281	0.0281079		-118.807
411	2008	578	6.35957	330100	0.999895	21.1096	0.808319	0.0830149	0.211841	0	1	9.97407	53.9	0		1.08622	0.802665	8.73935	9.12915	0.588298	4.56035									0.158851	0.00124856		6.30196
411	2009	628	6.44254	330100	0.726688	21.3376	0.812174	0.0232361	0.238658	0	1	10.0428	51.8	0	0.5	0.860641	0.746562	8.73724	9.30232	0.59604	4.56035									0.115448	0.00090741		2.13154
411	2010	934	6.83948	330100	0.936004	21.6259	0.81415	0.0369582	0.307485	0	1	10.23	51.6	0	0.5	0.998737	0.917107	9.04005	9.37401	0.40098	4.56035									0.148701	0.00116878		2.54085
411	2011	1570	7.35883	330100	0.798618	22.0259	0.750787	-0.0219207	0.284428	0	1	10.3834	51.2	0	0.5	1.03899	0.823984	9.22638	9.33131	0.525907	4.56035			1570		78		476	1016	0.126875	0.000997229		0.16449
411	2012	1658	7.41337	330100	0.671586	22.1367	0.745088	0.0168939	0.242026	0	1	10.4535	49.95	0		1.05547	0.856905	9.19717	9.51994	0.262563	4.56035	28.53		615		120		548	990	0.106694	0.000838605		8.05981
411	2013	1882	7.54009	330100	0.827139	22.2914	0.740446	0.0157831	0.168022	0	1	10.5389	49.1	0		0.747866	0.940598	9.18964	9.60439	0.585202	4.56035	29.0648	70.9351			164		774	944	0.131406	0.00103284		0.310464
411	2014	1913	7.55643	330100	0.635811	22.3741	0.737726	0.0168964	0.137801	0	1	10.601	47.7312	0	1	0.903176	0.733174	9.20543	9.70729	0.813684	4.56035	30.63	69.37			143		786	984	0.10101	0.000793933		10.7485
411	2017	2432	7.79647	330100	0.80986	22.9297	0.790254	0.0174448	0.095612	0	1	10.8545	42.9454	0		0.740556	0.599648	9.50486	9.83434	0.958378	4.56035	36.19	63.82		25	175	81	1131	1020	0.128661	0.00101127	0.000255401	16.667
411	2018	2400	7.78322	330100	0.547335	22.9197	0.768319	0.0184947	0.08382	0	1	10.9366	41.83	0	1	0.81371	0.766914	9.59524	9.92456	0.632684	4.56035	38.17	61.83		25	173	72	1138	992	0.0869541	0.000683453	0.000280814	-21.8998
411	2019	2740	7.91571	330100	0.748185	23.1	0.72408	0.0204803	0.200505	0	1	11.0405	42.6	0	1	0.649817	0.765308	9.59733	10.0396	0.537085	4.56035	41.86	58.14		23	211	85	1303	1118	0.118863	0.000934253	0.00018223	-3.33847
411	2020	2710	7.9047	330100	0.83314	23.1437	0.715042	0.0295319	0.016555	0	1	11.0762	40.9	0	1	0.761854	0.849032	9.4632	10.0636	0.489319	4.56035	43.69	56.31		28	204	81	1299	1098	0.132359	0.00104034	0.00017917	-16.0096
411	2021	2800	7.93737	330100	0.638101	23.2284	0.712904	0.0266243	0.068888	0	1	11.2053	42.4243	0		0.558649	0.629621	9.5356	10.0851	0.719362	4.56035	46.78	53.21		20	195	86	1365	1134	0.101374	0.000796792		-2.69723
411	2022	2781	7.93057	330100	0.520684	23.3007	0.705025	0.0297153	0.14546	0	1	11.2608	42.7	0	1	0.697089	0.449937	9.48777	10.2284	0.778755	4.56035	50.24	49.77		8	187	69	1418	1099	0.0827201	0.000650175		53.8298
413	2008	660	6.49224	130100	0.737551	19.8228	0.347825	0.00843567	-0.100447	0	1	9.68109	54.2	0		1.03968	1.04651	7.9248	6.05741	0.77466	5.70091										0.108053		-0.196804
413	2009	638	6.45834	130100	0.875522	19.7131	0.362231	-0.0345535	-0.574356	0	1	9.75473	52	0	1	0.691934	1.03718	7.78336	4.88721	0.508575	5.70091										0.128266		0.0784153
413	2010	565	6.33683	130100	0.90533	19.7421	0.363774	0.0276614	0.263007	0	1	9.92301	52.5	0		0.86228	1.09925	8.04555	5.18896	0.678692	5.70091										0.132633		0.45872
413	2011	588	6.37673	130100	0.844385	19.7401	0.305501	-0.00491376	0.332753	0	0	10.1071	53.5	0	1	0.890252	0.874561	7.96058	5.50312	0.838841	5.70091			118	449	9	73	22	35		0.123704		-1.24811
413	2012	1896	7.5475	130100	0.89344	21.4468	0.755861	-0.171999	2.77995	0	0	10.1877	52.69	0		0.835048	0.616702	7.83635	6.94599	0.280844	5.70091	49.94	28.85	402	987	56	540	62	251		0.130891	0.0151476	-127.185
413	2013	2531	7.83637	130100	0.807729	22.9241	0.349694	-0.171999	0.196378	0	0	10.2557	52.2	0	0.5	0.600634	0.820471	7.87999	6.90751	0.708387	5.70091	43.0264	56.9734		1302	110	735	71	313		0.118334	0.00465444	-676.287
413	2014	2943	7.98718	130100	0.813071	23.2464	0.480613	-0.00353359	1.30003	0	0	10.2895	51.0274	0	0.5	0.72165	0.896311	7.95354	7.47018	0.525907	5.70091	40.63	59.36		1265	73	910	246	449		0.119117	0.00479108	7.34887
413	2017	7931	8.97853	130100	0.779063	24.9381	0.526364	0.0187014	1.51204	0	0	10.4346	46.5841	0	0.5	0.52181	0.605203	8.28626	8.94774	0.751681	5.70091	37.79		4934	2420	217	3223	815	1256		0.114134	0.00569906	119.684
413	2018	8606	9.06021	130100	0.7562	25.0079	0.539472	0.00534958	0.627314	1	0	10.4916	44.54	0		0.729928	0.54298	8.26278	9.4054	1.00202	5.70091	36.75		5443	2689	259	3563	934	1161		0.110785	0.00821268	603.146
413	2019	4986	8.51439	130100	0.694387	24.9392	0.534897	-0.044461	-0.378671	0	0	10.4661	38.7	0	0.5	0.616716	0.85857	8.34374	9.19647	0.451129	5.70091	37.7		3106	2271	184	2075	262	194		0.101729	0.018084	571.937
413	2020	4557	8.42442	130100	0.752862	24.895	0.558631	0.0314874	-0.574356	0	0	10.497	37.6	0	0.5	0.829604	0.603326	8.38688	8.32958	1.01218	5.70091	30.43		3170	3453	79	220	91	714		0.110296	0.00466764	234.307
413	2021	3718	8.22094	130100	0.614851	24.8582	0.586016	0.0210505	-0.201001	0	0	10.6064	40.5142	0	1	0.619915	0.584744	8.44419	8.2231	0.665453	5.70091	32.89		2495	2713	98	346	202	359		0.090077		215.834
413	2022	3482	8.15536	130100	0.508575	24.7939	0.596684	0.00434244	0.046282	1	0	10.6542	40.2	0		0.537236	0.742627	8.3164	8.29092	0.752862	5.70091	33.8		2305	2602	93	372	130	285		0.0745074		235.877
415	2008	1285	7.15851	650100	0.92146	20.8108	0.654682	-0.0585514	-0.313273	0	0	8.33883	49.6	0	1.5	0.759912	0.903611	8.7054	5.80898	0.772559	7.88555									0.0141734	0.00229687		-27.0397
415	2009	1026	6.93342	650100	0.723003	20.8664	0.745751	0.189363	0.0732	1	0	8.36102	45.1	0	0.5	0.793928	0.855672	8.94376	5.98491	0.770862	7.88555									0.0111208	0.00180219		-6.93972
415	2010	904	6.80683	650100	1.13948	20.9715	0.782727	0.0283525	0.25638	1	0	8.60107	47.7	0	2.5	0.804282	1.09773	7.03971	6.27477	0.672325	7.88555									0.0175269	0.00284033	0.00074636	1.09594
415	2011	82	4.40672	650100	0.730455	23.6473	0.541802	0.043113	2.34312	0	0	8.79635	48.8	0	0.5	0.907588	1.00071	7.64068	9.31694	0.752862	7.88555	97.62				10			32	0.0112354	0.00182077		-928.209
415	2012	179	5.18739	650100	0.754309	24.1246	0.680917	0.0394496	1.33177	0	0	8.92337	46.39	0	0.5	0.877432	0.771056	8.68294	8.87376	0.754859	7.88555	95.53		8	63	37			79	0.0116023	0.00188023		-387.973
415	2013	503	6.22059	650100	0.637324	24.7685	0.853207	0.0808699	1.55895	0	0	9.04119	45	0		0.548856	0.578531	9.06745	9.22889	0.725627	7.88555	84.8907		76	196	66			241	0.00980295	0.00158862		-690.298
415	2014	482	6.17794	650100	0.628965	24.9387	0.81397	0.0699153	0.074565	0	0	9.13491	42.5835	0		0.714343	0.924889	8.95014	9.31639	0.89344	7.88555	79.67		98	171	81			230	0.00967437	0.00156779		-1587.38
415	2017	800	6.68461	650100	0.913208	26.4284	0.882109	0.0699854	0.481368	1	0	9.29486	39.7988	0	0.5	0.737398	0.875031	9.3714	10.6711	0.752862	7.88555	96.26		30		145	72		583	0.0140464	0.00227631		-809.046
415	2018	818	6.70686	650100	0.528248	26.3786	0.807246	0.0714959	0.149059	0	0	9.40912	40.3	0		0.699865	0.668801	9.38045	10.8007	0.89344	7.88555	89.37		87			74		744	0.0081252	0.00131674		-1435.71
415	2019	652	6.48004	650100	0.64987	26.305	0.794467	0.0748506	-0.060255	0	0	9.51761	35.3	0		0.597582	0.737298	9.19787	10.8459	0.588298	7.88555	87.43		82			70		582	0.00999592	0.0016199		1003.92
415	2020	612	6.41673	650100	0.604029	26.2456	0.833928	0.0577377	-0.293407	0	0	9.53225	34.4	0	1.5	0.582915	0.669816	8.99378	10.5246	0.80251	7.88555	82.84		105		111	31		470	0.00929082	0.00150563		-781.985
415	2021	595	6.38856	650100	0.543924	26.2376	0.839347	0.0648274	-0.022872	0	0	9.67932	37.3342	0		0.588712	0.692848	9.18987	10.5123	0.567663	7.88555	82.19		106		111	68	136	280	0.00836632	0.00135581		46.3764
415	2022	595	6.38856	650100	0.559877	26.2979	0.835867	0.0796995	0.191529	0	0	9.78365	41	0	1	0.645177	0.732413	9.10116	10.6793	0.262563	7.88555	80.5		116		124	36	204	231	0.0086117	0.00139558		649.558
417	2008	6886	8.83725	340100	0.813673	21.9295	0.644616	0.196291	0.271389	0	1	9.08836	46.6	0		1.11558	0.777983	8.73935	7.96286	0.684077	4.93719									0.129267	0.00101603		31.1891
417	2009	6945	8.84578	340100	0.906958	22.0299	0.645623	0.183904	0.166876	0	1	9.2166	48.7	0	3.5	0.820172	0.958688	8.73724	8.11122	0.488985	4.93719									0.144087	0.00113251		16.0129
417	2010	7762	8.957	340100	0.67793	22.2214	0.630959	0.189261	0.199865	1	1	9.42217	52.1	0	3	0.863477	0.810292	9.04005	8.24201	0.495117	4.93719									0.107701	0.000846526		6.21713
417	2011	7960	8.98218	340100	0.646281	22.5432	0.565579	0.133726	0.210966	1	1	9.63565	54.3	0		0.953783	0.638629	9.22638	8.42429	0.632684	4.93719	7.97	85.31	534		267	329	5934	1430	0.102673	0.000807007		-57.1739
417	2012	8396	9.03551	340100	0.690762	22.6201	0.539711	0.0998631	0.064787	1	1	9.75337	54.64	0	1	0.639938	0.717591	9.19717	8.44772	1.09711	4.93719	8.73		5806		256	346	6260	1534	0.10974	0.00086255		35.1282
417	2013	8101	8.99974	340100	0.825463	22.7405	0.540901	0.049935	0.088354	0	1	9.86419	54.6	0	0.5	0.742858	0.806184	9.18964	8.55667	0.639227	4.93719	9.3321	90.6678			261	338	6006	1496	0.13114	0.00103075		19.4925
417	2014	8213	9.01347	340100	0.63819	22.7964	0.532677	0.0566303	0.006273	0	1	9.94505	53.1335	0		0.652954	0.72792	9.20543	8.55078	0.390802	4.93719	10.17	89.84			251	302	6086	1574	0.101388	0.000796903		35.8644
417	2017	9248	9.13216	340100	0.773247	23.0354	0.572341	0.0628075	0.067182	0	1	10.2043	47.5175	0	0.5	0.687151	0.581515	9.50486	8.50098	0.825706	4.93719	10.8	89.2			305	372	6905	1666	0.122844	0.000965548		41.3371
417	2018	9558	9.16513	340100	0.632757	23.0758	0.575794	0.0659034	0.028107	0	1	10.3092	46.13	0		0.612316	0.814011	9.59524	8.49486	0.639227	4.93719	11.38	88.61			297	362	7165	1734	0.100525	0.000790119		45.1614
417	2019	9561	9.16545	340100	0.573419	23.1047	0.562743	-0.0363682	0.021215	0	1	10.5217	41.3	0	0.5	0.517146	0.669797	9.59733	8.51645	0.731967	4.93719	12.22	87.77			331	532	6988	1710	0.091098	0.000716024		62.2208
417	2020	8842	9.08727	340100	0.672325	23.1326	0.564571	0.0245525	-0.419745	0	1	10.5631	40.5	0		0.613065	0.47944	9.4632	8.01434	0.84963	4.93719	13.15	86.84			306	499	6475	1562	0.106811	0.000839528		-35.2519
417	2021	8166	9.00773	340100	0.53439	23.28	0.609406	0.0750719	0.001272	0	1	10.668	40.9998	0		0.682578	0.641238	9.5356	8.05952	0.634651	4.93719	14.46	85.53			283	447	5898	1538	0.0848975	0.000667289		41.18
417	2022	7610	8.93722	340100	0.70535	23.293	0.601921	0.0456116	-0.005665	0	1	10.7154	41.3	0		0.572004	0.719156	9.48777	8.09342	0.615772	4.93719	15.99	84.01			283	400	5419	1508	0.112058	0.000880766		-17.7248
419	2008	2786	7.93236	430100	0.813673	21.5596	0.609326	0.0770058	0.134558	0	1	9.35487	44.2	0	1	1.11558	0.777983	8.73935	7.38389	0.558527	6.34408									0.129267	0.00101603		18.0324
419	2009	3817	8.24722	430100	0.906958	21.7748	0.717833	0.159495	0.327146	1	1	9.47729	43.5	0	1	0.820172	0.958688	8.73724	7.4811	0.352548	6.34408									0.144087	0.00113251		47.4882
419	2010	5094	8.53582	430100	0.67793	21.8825	0.718966	0.102726	0.354961	1	1	9.68271	45.8	0	1	0.863477	0.810292	9.04005	7.64305	0.726688	6.34408									0.107701	0.000846526		-7.12536
419	2011	4607	8.43533	430100	0.646281	21.9957	0.532363	0.0806551	0.145013	1	1	9.88683	47.6	0	1	0.953783	0.638629	9.22638	7.83079	0.582055	6.34408			1127		112	201		4302	0.102673	0.000807007		-35.0585
419	2012	4784	8.47303	430100	0.690762	22.0336	0.530868	0.105538	0.038179	1	1	10.0058	47.42	0	1	0.639938	0.717591	9.19717	7.8541	0.844385	6.34408		87.31	199		145	410	486	3743	0.10974	0.00086255		18.8351
419	2013	4247	8.35397	430100	0.825463	22.0622	0.520257	0.0789586	0.101738	1	1	10.1114	47	0	1	0.742858	0.806184	9.18964	8.0151	0.506196	6.34408		91.4998			228	364	431	3225	0.13114	0.00103075		3.0075
419	2014	4104	8.31972	430100	0.63819	22.0529	0.487812	0.0471931	0.00736	1	1	10.205	46.1661	0	1	0.652954	0.72792	9.20543	8.04382	0.869824	6.34408		89.84			220	359	421	1210	0.101388	0.000796903		1.92876
419	2017	3860	8.25842	430100	0.773247	22.1479	0.470669	0.0620437	0.03966	1	1	10.4313	41.7235	1	1	0.687151	0.581515	9.50486	7.98134	0.650239	6.34408		86.22		1454	298	764	1082	262	0.122844	0.000965548		-0.701138
419	2018	3071	8.02976	430100	0.632757	22.3181	0.394411	-0.00671557	-0.040527	1	1	10.503	39.68	1	1	0.612316	0.814011	9.59524	8.05562	1.00423	6.34408		86.2		1270	234	713	648	206	0.100525	0.000790119		-1.26157
419	2019	2807	7.93987	430100	0.573419	22.3529	0.374371	-0.01389	-0.082068	1	1	10.5904	37.6	1	1	0.517146	0.669797	9.59733	8.01746	0.491118	6.34408		86.21		1162	213	651	592	189	0.091098	0.000716024		14.997
419	2020	1773	7.48043	430100	0.672325	22.3971	0.348544	0.0128587	-0.37987	1	1	10.6402	38.1	1	1	0.613065	0.47944	9.4632	7.76714	1.02995	6.34408		85		390	142	266	851	124	0.106811	0.000839528		-9.45222
419	2021	1599	7.37713	430100	0.53439	22.4802	0.424588	0.0590868	0.005331	1	1	10.7378	39.3506	1	1	0.682578	0.641238	9.5356	7.82427	0.793239	6.34408		84.68		291	148	239	786	135	0.0848975	0.000667289		23.5812
419	2022	1445	7.27586	430100	0.70535	22.378	0.359517	0.00535035	-0.078472	1	1	10.7928	39.4	1	1	0.572004	0.719156	9.48777	7.79552	0.588298	6.34408		85.4		365	139	171	662	108	0.112058	0.000880766		24.7903
420	2008	4396	8.38845	220200	0.430515	21.5775	0.588252	0.0575686	-0.192001	0	1	8.76812	47.7	0		0.409239	0.460804	8.06111	7.11834	0.738881	6.07617												28.3418
420	2009	4330	8.37332	220200	0.392803	21.7279	0.63713	0.0257668	0.033957	0	1	8.89271	48.7	0		0.505066	0.43558	8.02486	7.15931	0.813071	6.07617											0.000795756	25.7708
420	2010	4426	8.39525	220200	0.44679	21.7936	0.686778	0.0574794	0.264955	0	1	9.06734	52	0	2	0.33616	0.487577	8.35066	7.37657	0.592432	6.07617											0.00134205	-2.62507
420	2011	4081	8.3141	220200	0.387087	21.8338	0.801884	0.00173037	-0.007209	0	1	9.26566	53.1	0	1	0.33313	0.420923	8.6518	7.41045	1.13948	6.07617		8.26	3651	3776	21	129	47	108			0.00144676	23.3679
420	2012	3775	8.23616	220200	0.530966	21.9618	0.825411	0.0175076	-0.331249	0	1	9.38759	53.41	0	3	0.372614	0.445019	7.16061	7.05555	0.262563	6.07617			3561	3544	23	122	33	53			0.00108837	64.9544
420	2013	6724	8.81344	220200	0.387127	22.1092	0.947168	-0.0350189	-0.099772	0	1	9.47627	52.8	0	0.5	0.341106	0.291582	8.6682	6.66489	0.863602	6.07617		97.442		6096	49	250	55	274			0.00130871	40.4231
420	2014	3694	8.21447	220200	0.39762	21.9198	0.692103	-0.0184515	-0.256614	0	1	9.53265	52.7894	0	3.5	0.410915	0.336625	8.54725	6.65001	0.731967	6.07617		96.91		3392	25	94	17	166			0.00101429	-81.7404
420	2017	4664	8.44763	220200	0.39911	22.5446	0.550183	0.00512354	0.576043	0	1	9.6121	46.8299	0	1	0.38399	0.429048	8.86399	7.24485	0.628614	6.07617		93.8036		4410	16	127	16	95			0.00100189	81.963
420	2018	5302	8.57584	220200	0.28881	22.689	0.591152	0.0248031	0.165882	0	1	9.62077	42.53	0	2.5	0.336704	0.229335	8.98599	7.33121	0.731967	6.07617	5.83	94.18		4986	20	138	21	137			0.000824914	74.9911
420	2019	5520	8.61613	220200	0.386483	22.8608	0.643893	0.00883811	0.050017	0	1	9.36963	35.2	0		0.421474	0.417471	8.97054	7.32422	0.666386	6.07617	5.72	94.26		5197	18	149	21	135			0.000658062	27.6716
420	2020	5406	8.59526	220200	0.272394	22.8852	0.641798	0.0117386	-0.070933	0	1	9.41827	35.1	0		0.217584	0.305443	8.75652	7.26482	0.945384	6.07617	5.44	94.57		5068	18	153	23	144			0.000634285	32.1819
420	2021	5120	8.54091	220200	0.324728	22.8949	0.662834	0.0192517	0.432225	0	1	9.49066	36.0264	0	0.5	0.256224	0.318143	8.89379	7.63955	0.896427	6.07617		94.75		4786	17	207	22	88				73.7999
420	2022	4857	8.48818	220200	0.378379	23.076	0.588122	0.0312443	0.024995	0	1	9.47809	35.4	0	0.5	0.30262	0.245685	8.84664	7.68242	0.718639	6.07617		94.6		4545	16	208	22	66				-14.8312
421	2008	4029	8.30127	320100	0.950321	21.8138	0.66825	0.116337	-0.039718	0	1	10.3412	55	0	1	1.12682	0.752083	8.15043	7.15515	0.656384	1.88343									0.608923			-8.50482
421	2009	3089	8.0356	320100	0.697263	21.7127	0.635898	0.124779	-0.110281	0	1	10.4475	53.9	0	1	1.11236	1.12346	8.1927	7.1902	0.669871	1.88343									0.446774			-6.75839
421	2010	4231	8.35019	320100	1.13948	21.8145	0.636461	0.150328	0.113433	0	1	10.6317	52.5	0	1	0.935417	0.938987	8.52076	7.14548	0.924305	1.88343									0.730129			-15.5971
421	2011	4343	8.37632	320100	1.03434	21.7961	0.621109	0.0540712	-0.119153	0	1	10.8018	51.3	0	1	0.869293	1.1106	8.75774	7.00985	0.508575	1.88343	4.88		3494	3743	54			546	0.662757			11.0606
421	2012	3661	8.20549	320100	0.808166	21.6751	0.54628	0.142942	0.145967	0	1	10.8978	50.17	0	1	0.700872	0.724282	7.52013	7.25145	0.810576	1.88343	5.83		2668	2865	42	29	42	383	0.517836			7.00567
421	2013	3481	8.15507	320100	0.660224	21.6041	0.47894	0.0790737	-0.053212	0	1	10.998	49.2	0	1	0.885039	0.690812	7.71499	7.22705	0.825706	1.88343	5.7455	94.2545		2983	53	26	44	375	0.423042			9.68126
421	2014	3432	8.1409	320100	0.912785	21.5601	0.387614	0.126482	-0.056509	1	1	11.0835	47.4041	0	1	0.6015	0.689613	7.5623	7.19244	0.450341	1.88343	6.0314	93.9685		2954	52	24	42	360	0.584871			22.2096
421	2017	2871	7.96242	320100	0.701912	23.1139	0.686656	0.249457	-0.071596	0	1	11.3606	45.0157	1	1	0.630718	0.840474	8.33318	7.9733	0.731967	1.88343	24.7	75.3		1348	110	147	933	333	0.449753			141.735
421	2018	2617	7.86978	320100	0.827217	23.1599	0.697497	0.0821923	-0.028096	0	1	11.436	44.5	1	1	0.537578	0.562369	8.4511	7.98427	0.39762	1.88343	27.44	72.57		1180	104	172	858	303	0.530043		0.000208672	-15.0721
421	2019	3412	8.13505	320100	0.654181	23.219	0.705187	-0.074743	0.024456	0	1	11.5092	44.4	1	1	0.711313	0.511515	8.55966	7.87646	0.572529	1.88343	19.49	80.51		1184	105	182	942	999	0.419169		0.000288431	-90.6484
421	2020	3263	8.0904	320100	0.537085	23.1207	0.649452	-0.171287	0.903233	0	1	11.5398	43.1	1	1	0.548284	0.564159	8.53399	8.54064	0.603042	1.88343	23.97	76.03		1113	108	186	924	932	0.34414		0.000485556	-115.206
421	2021	3061	8.0265	320100	0.478093	23.3748	0.712896	0.0736637	-0.475309	0	1	11.6645	44.4943	1	1	0.490615	0.556146	8.62805	7.92391	0.727273	1.88343	25.09	74.91		990	107	138	990	836	0.30634			59.4359
421	2022	3000	8.00637	320100	0.767027	23.4617	0.740399	-0.0377783	0.981931	0	1	11.7189	45.5	1	1	0.674792	0.570038	8.69663	8.61495	0.639227	1.88343	26.87	73.13		903	107	192	982	816	0.491476			-9.39666
422	2008	2339	7.75748	420500	0.749955	23.1487	0.722692	0.0557517	0.405078	0	1	9.33511	43.8	0	1	1.01803	1.09505	8.00488	8.7207	0.661118	6.11037										0.00706073		120.449
422	2009	3098	8.03851	420500	0.842	23.3271	0.727806	0.0568346	0.228574	0	1	9.46971	46.6	0	1	0.74238	1.04722	7.80429	8.75192	0.694387	6.11037										0.00792733		-145.349
422	2010	3275	8.09407	420500	0.945384	23.6542	0.724969	0.0244131	0.317824	0	1	9.67832	48.6	0	1	0.946136	0.67281	8.02823	8.98775	0.544167	6.11037										0.00890067		-286.907
422	2011	4680	8.45105	420500	0.874161	24.0109	0.736392	0.0738127	0.538755	0	1	9.88493	50	0	1	0.643491	0.819864	8.11546	9.22859	0.656384	6.11037	21.95	78.05		3426	178	383	250	443		0.00823012		-118.846
422	2012	3567	8.17948	420500	0.776215	24.1127	0.734845	0.136359	0.089319	0	1	10.0101	50.31	0		0.639643	0.828929	8.07457	9.43814	0.520684	6.11037	30.39		360	2511	41	307	372	336		0.00730797	0.00207004	93.8781
422	2013	15572	9.65323	420500	0.680482	24.2887	0.788887	0.0809431	-0.003701	1	1	10.1183	49.3	0		0.933677	0.841246	8.13519	8.68241	0.792056	6.11037	26.9586	73.0413		14471	241	493	278	89		0.00640665	0.00191487	20.7886
422	2014	10036	9.21393	420500	0.677507	24.3443	0.79884	0.0978719	-0.056954	1	1	10.2175	46.9422	0	0.5	0.994591	1.00126	8.13032	8.84061	0.582055	6.11037	36.77	63.23		8256	107	801	253	619		0.00637864	0.00197166	264.746
422	2017	9871	9.19736	420500	0.565865	24.2061	0.947168	0.0373549	-0.212522	0	1	10.4767	43.5248	0	1	0.727552	0.697724	8.31705	8.42345	0.262563	6.11037		91.28		7378	174	1226	367	726		0.00532755	0.00213211	351.799
422	2018	8442	9.04097	420500	0.582055	23.8983	0.919167	0.00693698	0.071668	0	1	10.5807	43.41	0	1	0.621566	0.535514	7.86238	8.61876	0.657036	6.11037		93.33		6433	141	682	197	989		0.00547998	0.00547508	-272.58
422	2019	8401	9.03611	420500	0.612199	23.8642	0.947168	0.097464	0.144218	0	1	10.7327	41.7	0		0.776746	0.78116	7.87568	8.75968	1.13948	6.11037		92.87		6431	149	754	203	864		0.00576378	0.0209351	-369.303
422	2020	7499	8.92252	420500	0.657036	23.815	0.938974	0.0572641	-0.058344	0	1	10.6792	39.2	0		0.834853	0.693123	7.87574	8.75946	0.792056	6.11037		93.06		6000	135	596	198	570		0.00618591	0.0148158	-146.263
422	2021	7998	8.98695	420500	0.727658	23.7614	0.809812	0.175337	0.343315	0	1	10.82	37.896	0	1	0.60011	0.525255	8.51029	9.03069	0.657036	6.11037	10.51	89.49		6319	149	779	290	461		0.00685081		198.818
422	2022	7943	8.98005	420500	0.535614	23.7022	0.653785	0.196332	0.116936	0	1	10.8918	39.5	0		0.54062	0.752881	8.52736	9.14667	0.614851	6.11037	12.44	87.56		6294	148	795	280	426		0.00504274		-86.1685
423	2008	2687	7.89618	371500	1.11411	21.3615	0.234181	0.156791	0.220503	0	1	10.3396	56.33	0		0.875606	0.989254	7.80691	7.40974	0.404712	5.60848												26.239
423	2009	4318	8.37055	371500	0.747799	21.8601	0.210992	0.249457	0.233192	0	1	10.4311	55.8	0		0.927558	1.01238	7.85278	7.38218	0.623472	5.60848												-79.0744
423	2010	5420	8.59785	371500	1.08282	22.0036	0.2169	0.176714	0.185021	0	1	10.5757	54.2	0	1	0.816178	0.780941	7.95095	7.43077	0.262563	5.60848											0.0101673	53.7738
423	2011	5665	8.64206	371500	0.961881	22.1646	0.177752	0.16793	0.11976	0	1	10.7224	52.9	0	0.5	0.637721	0.939013	7.96706	7.51002	0.450762	5.60848	14.99		3334	3073		176	1705	711			0.0100602	-13.6407
423	2012	6227	8.73665	371500	0.909357	22.3958	0.190484	0.161115	0.107736	0	1	10.82	51.46	0		0.852615	0.90906	7.89896	7.5585	0.694387	5.60848	23.03	46.81	1878	2564	139	338	2334	852			0.021438	17.7583
423	2013	5666	8.64224	371500	0.909695	22.5116	0.149746	0.147012	0.314204	0	1	10.9193	50.1	0	0.5	0.781582	0.925612	7.92377	7.86242	0.674015	5.60848	23.1204	76.8796		2446	120	286	2192	622			0.020638	71.1972
423	2014	5046	8.52635	371500	0.913269	22.7328	0.192	0.0880848	-0.001816	0	1	10.9925	48.4431	0		0.798773	0.828172	7.98084	7.86274	0.707386	5.60848	24.0785	75.9216		2365	115	396	1692	478			0.0168273	35.5697
423	2017	4817	8.47991	371500	0.800606	23.239	0.202369	0.141999	0.167039	0	1	11.1932	45.3545	0	0.5	0.801549	0.621885	8.18292	8.47556	0.262563	5.60848	42.62	57.38		1352	112	380	2458	515			0.0182213	74.5319
423	2018	4836	8.48384	371500	0.797998	23.353	0.183198	0.0727507	-0.004615	0	1	11.2446	43.99	0	2	0.567568	0.79469	8.17155	8.46796	0.638731	5.60848	42	58		1320	130	382	2481	523			0.0175701	86.7308
423	2019	4952	8.50755	371500	0.584047	23.1789	0.139923	-0.0961065	-0.574356	0	1	11.1714	39.8	0	1	0.631287	0.515715	8.20251	7.53172	1.01281	5.60848	40.12	59.87		1229	134	432	2669	488			0.0176725	107.802
423	2020	4509	8.41383	371500	0.731967	23.1166	0.107124	0.0731354	0.152373	0	1	11.2	39.1	0	0.5	0.573783	0.606062	8.15474	7.71688	0.359843	5.60848	38.56	61.43		1282	121	378	2232	496			0.0140304	-1.5606
423	2021	4180	8.33807	371500	0.588298	23.1767	0.140407	0.240875	0.128921	0	1	11.3278	39.9384	0	1.5	0.677038	0.786646	8.22989	7.88074	0.892591	5.60848	41.19	58.8		1025	115	587	2154	299				8.80217
423	2022	3703	8.2169	371500	0.519866	23.2595	0.18055	0.169805	0.0501	0	1	11.3787	40	0	1	0.492255	0.672692	8.18346	7.99238	0.757007	5.60848	46.98	53.01		938	106	573	1801	285				33.1599
425	2008	4736	8.46295	320300	0.995919	22.0148	0.637826	0.0426979	0.026908	0	1	10.3412	55	0	0.5	1.14949	0.777852	8.14431	7.74096	0.825691	1.88343									0.0214835	0.0395168		30.2666
425	2009	12072	9.39864	320300	0.804936	23.4361	0.707521	0.210994	2.77995	1	1	10.4475	53.9	0		0.782823	1.02673	8.07578	9.03686	0.615772	1.88343									0.0173637	0.0319388	0.0266713	100.737
425	2010	11699	9.36726	320300	1.03973	23.9342	0.513903	0.0191822	0.218117	1	1	10.6317	52.5	0	1	0.927544	0.839271	8.14277	9.24739	0.451129	1.88343									0.0224286	0.0412553	0.0173147	-508.501
425	2011	16605	9.71746	320300	0.907474	24.2704	0.563431	-0.0584716	0.307654	1	1	10.8018	51.3	0	1.5	0.879389	0.718557	8.11548	9.33979	0.693052	1.88343			9029	9594	182	1763	2028	3038	0.0195756	0.0360074	0.0182155	-260.785
425	2012	15206	9.62945	320300	0.810967	24.5379	0.613681	-0.0765758	-0.025435	1	1	10.8978	50.17	0	1	0.883358	0.946499	7.82869	9.29517	0.508575	1.88343	32.83		5335	8774	168	2633	2687	944	0.0174938	0.0321781	0.0291931	-271.419
425	2013	8325	9.02702	320300	0.904244	24.6171	0.598504	-0.00780216	-0.159891	1	1	10.998	49.2	0	1.5	0.941995	0.802771	7.80857	9.41132	0.817089	1.88343	31.5493	68.4508		9478	143	2749	2931	991	0.0195059	0.0358792	0.0205445	-341.575
425	2014	7566	8.93142	320300	0.628614	24.612	0.581602	0.0151005	-0.136636	1	1	11.0835	47.4041	0	0.5	0.585007	0.579596	7.8258	9.2893	0.395543	1.88343	31.35	68.65		9185	142	2606	2930	1057	0.0135602	0.0249426	0.0154687	274.682
425	2017	13620	9.51929	320300	0.620442	24.6307	0.516661	0.0633596	0.724629	0	1	11.3606	45.0157	0		0.607585	0.827822	7.94723	9.23556	0.494748	1.88343	35.25	64.75		7666	245	2162	2551	996	0.0133839	0.0246183	0.0322798	-278.164
425	2018	14318	9.56927	320300	0.643201	24.8382	0.504644	0.0540199	0.524488	0	1	11.436	44.5	0	0.5	0.744547	0.709014	8.02631	9.633	0.89344	1.88343	36.94	63.05		8011	241	2370	2740	956	0.0138748	0.0255214	0.032902	-207.127
425	2019	14449	9.57838	320300	0.825706	25.0709	0.564685	0.0664444	0.332492	0	1	11.5092	44.4	0		0.615649	0.847846	8.12493	9.91138	0.440222	1.88343	40.26	59.74		7762	252	2596	2941	898	0.0178117	0.032763	0.0317802	-252.852
425	2020	15191	9.62846	320300	0.744807	25.2428	0.627759	0.0303843	0.249969	0	1	11.5398	43.1	0	1	0.785989	0.527035	8.16244	10.1065	0.659914	1.88343	43.81	56.19		7222	258	2818	2901	1992	0.0160666	0.029553	0.0408727	782.722
425	2021	15483	9.6475	320300	0.692076	25.424	0.662188	0.0733683	0.140053	0	1	11.6645	44.4943	0		0.704969	0.723453	8.19854	10.2225	0.799996	1.88343	43.44		2760	7294	255	2923	2912	2099	0.0149291	0.0274607		106.431
425	2022	27457	10.2204	320300	0.451129	25.8885	0.687841	0.00904074	0.112532	0	1	11.7189	45.5	0		0.743189	0.503971	8.11043	9.99087	0.767804	1.88343	48.55		3873	12432	516	5767	4958	3784	0.00973154	0.0179002		-1083.21
426	2008	390	5.96615	150400	0.806103	21.5908	0.488947	0.0120659	-0.401005	1	1	9.04737	55	0	0.5	0.91566	0.70776	7.77818	6.59262	0.776215	6.53207										0.323679		-3.7114
426	2009	387	5.95842	150400	0.926351	21.2336	0.287939	0.0236291	-0.001923	1	1	9.18402	52.5	0		1.0486	1.14178	7.82168	6.65572	0.552137	6.53207										0.371962		5.74837
426	2010	385	5.95324	150400	0.95534	21.2093	0.302007	0.042045	0.227057	1	1	9.36495	54.6	0	2.5	1.11509	1.13796	7.98148	6.86387	0.904244	6.53207										0.383602		5.55091
426	2011	294	5.68358	150400	0.946909	21.8678	0.486809	0.0320414	-0.039838	0	0	9.57219	56	0	0.5	0.696387	0.828024	9.03666	6.95564	0.584047	6.53207		40.14	112	41	36	67		135		0.380217		84.0028
426	2012	300	5.70378	150400	0.78831	21.9249	0.487297	0.0452536	1.31571	0	0	9.67285	55.42	0	1.5	0.740433	0.838553	8.93058	7.72514	0.734589	6.53207		44.66	107	45	45	74		136		0.316534		16.4823
426	2013	266	5.5835	150400	0.916957	22.172	0.358713	0.00778877	-0.06512	0	0	9.73604	54	0	0.5	0.850863	1.07056	8.72095	7.70711	0.262563	6.53207		80.4511		45	46	71		104		0.36819		-24.7551
426	2014	243	5.49306	150400	0.749824	22.0927	0.299452	-0.0494659	0.402081	0	0	9.78528	51.3207	0	0.5	0.728002	0.983549	8.62634	8.09453	0.963753	6.53207		77.36		22	46	71		104		0.301081	0	40.5446
426	2017	315	5.75257	150400	0.764863	22.9566	0.423948	0.125053	1.43897	0	0	9.68634	39.7589	0	0.5	0.605418	0.723266	8.90554	8.50349	0.984902	6.53207		64.76		29	57	76	4	149		0.307119		82.0847
426	2018	378	5.93489	150400	0.890281	22.9131	0.427777	0.128455	0.155136	0	0	9.75784	39.37	0		0.588586	0.874564	8.92363	8.57033	0.744582	6.53207		69.31		57	56	93	6	166		0.357479	0.000343252	-33.4956
426	2019	332	5.80513	150400	0.643856	22.95	0.420149	0.0477492	-0.574356	0	0	9.75339	39.6	0		0.685757	0.791339	9.03235	7.60541	0.42787	6.53207		68.37		48	60	72	17	135		0.258531		113.739
426	2020	554	6.31716	150400	0.67145	22.9549	0.446472	0.0448075	0.076175	0	0	9.76191	39.6	0	1	0.801528	0.557986	8.98179	7.41717	0.794752	6.53207		77.62		107	47	92	5	303		0.269611		-79.2809
426	2021	673	6.51175	150400	0.455201	22.9264	0.406827	0.0759965	1.13654	0	0	9.92887	45.6961	0	1.5	0.734127	0.548182	9.18336	8.08121	0.758013	6.53207		75.33		145	54	97	7	370		0.182779		62.3967
426	2022	1020	6.92756	150400	0.664976	22.9875	0.422657	0.0807068	0.038373	0	0	10.0501	48.5	0		0.480267	0.467595	9.20557	7.90522	0.565865	6.53207		79.11		420	56	108	8	428		0.267011		96.0741
428	2008	1018	6.9256	430100	1.13948	21.8661	0.589695	0.0815483	0.47325	0	1	9.35487	44.2	0	1	1.02107	0.939868	7.27217	7.13401	0.742642	6.34408									0.132103	0.00763428		33.0481
428	2009	1163	7.05876	430100	1.00635	22.0874	0.626921	0.148225	0.409586	0	1	9.47729	43.5	0	1	1.06679	1.08303	7.30617	7.38753	0.73357	6.34408									0.116669	0.00674234		0.445853
428	2010	7728	8.95261	430100	0.804256	22.2406	0.65925	0.0945249	0.081149	0	1	9.68271	45.8	0	1	0.998507	0.72751	7.5381	6.54565	0.800559	6.34408									0.0932395	0.00538833		-19.7112
428	2011	9055	9.11107	430100	0.828892	22.4311	0.68591	0.0906542	0.139307	0	1	9.88683	47.6	0	1	1.00379	0.758496	7.66562	6.58964	0.584047	6.34408			8338		660	1238		5998	0.0960956	0.00555339		-11.839
428	2012	8886	9.09223	430100	0.687437	22.6272	0.731865	0.0599407	0.051183	0	1	10.0058	47.42	0	1	0.804785	0.664118	7.58058	6.6263	0.876647	6.34408		100.056			773	930	6282	860	0.0796964	0.00460567		69.5652
428	2013	7185	8.87975	430100	0.805911	22.8078	0.76369	0.0266352	0.082586	0	1	10.1114	47	0	1	0.861696	0.677139	7.35608	6.81145	0.549471	6.34408	25.3584				589	1039	5022	535	0.0934314	0.00539942		-38.4984
428	2014	6247	8.73986	430100	0.857611	22.9458	0.80305	0.0125288	-0.149701	0	1	10.205	46.1661	0	1	0.551446	0.771039	7.26943	6.70845	0.486318	6.34408	14.75				514	732	4446	555	0.0994251	0.0057458		-73.7035
428	2017	5197	8.55584	430100	0.655391	22.9235	0.676985	0.0206686	0.059095	0	1	10.4313	41.7235	1	1	0.654273	0.786442	8.16409	6.44905	0.900448	6.34408	8.69		3810	3567	435	452	182	561	0.0759812	0.00439097		0.0382979
428	2018	4818	8.48011	430100	0.727805	22.6969	0.658974	0.019057	-0.098735	0	1	10.503	39.68	1	1	0.555243	0.580578	8.19588	6.386	0.404712	6.34408	9.3		3553	2231	385	1117	179	906	0.0843763	0.00487613		-82.0781
428	2019	4450	8.40066	430100	0.538929	22.6054	0.626011	0.0595664	0.159084	0	1	10.5904	37.6	1	1	0.674921	0.770131	8.25874	6.57956	0.665453	6.34408	10.33		3208	2456	363	1006	194	431	0.0624794	0.0036107		65.4318
428	2020	3845	8.25453	430100	0.502303	22.5352	0.699642	-0.0100108	-0.535926	0	1	10.6402	38.1	1	1	0.810008	0.643004	7.71437	5.88332	0.404712	6.34408	10.04		2784	2630	307	421	170	317	0.0582333	0.00336532		47.7192
428	2021	3354	8.11791	430100	0.628115	22.451	0.681896	0.00582909	0.152841	0	1	10.7378	39.3506	1	1	0.712312	0.621866	7.87746	6.10772	0.683514	6.34408	10.14		2382	2487	272	278	153	164	0.072819	0.00420823		44.6665
429	2008	1369	7.22184	440100	1.03788	22.7062	0.475639	0.0802134	-0.158338	0	1	10.5132	51.6	0	1	0.931564	1.13481	7.85524	6.9726	0.7562	2.88043									0.0128951	0.00103258		-68.5545
429	2009	1366	7.21964	440100	0.930817	22.911	0.549822	0.0253493	-4.7e-05	0	1	10.5836	49.2	0	1	1.01787	0.92476	7.82874	6.96176	0.759812	2.88043									0.0115649	0.000926062		-32.4451
429	2010	1433	7.26753	440100	0.794282	23.0772	0.544009	0.0560771	0.069739	0	1	10.7367	50	0	1	0.897528	0.700925	8.03568	7.01142	0.534809	2.88043									0.00986853	0.000790224		-3.81915
429	2011	1477	7.29777	440100	0.853819	23.1916	0.597053	0.0525577	0.075655	0	1	10.882	49.7	0	1	0.9117	1.0632	8.09053	7.06427	0.995572	2.88043	15.97		1241					1477	0.0106082	0.000849457		-23.3977
429	2012	1636	7.40001	440100	0.676899	23.3	0.611355	0.0472213	0.025671	1	1	10.952	48.54	1	1	0.808572	1.06341	8.19594	6.98711	0.638731	2.88043	15.22		1387					1636	0.00841011	0.000673441		101.376
429	2013	1583	7.36708	440100	0.809019	23.2644	0.601973	0.0596678	0.200584	0	1	11.0425	47.3	1	1	0.918342	0.550483	8.2238	7.19087	0.924424	2.88043	16.7403		667					1583	0.0100516	0.000804886		-39.7394
429	2014	1467	7.29097	440100	0.8373	23.2501	0.530826	0.0772958	0.096082	0	1	11.1245	46.3351	1	1	0.611991	0.697608	8.29468	7.32492	0.638731	2.88043	18.5412		623					1467	0.010403	0.000833022		105.891
429	2017	2191	7.69211	440100	0.643565	23.528	0.427832	0.132842	0.093452	0	1	11.4043	42.3699	1	1	0.508794	0.768116	7.87069		0.565865	2.88043	19.08		299					2191	0.00799595	0.000640277	0.00059152	304.553
429	2018	2197	7.69485	440100	0.506122	23.5142	0.383508	0.117575	0.041967	0	1	11.4853	41.83	1	1	0.581093	0.741205	7.86238		0.800606	2.88043	20.21		284					2197	0.00628829	0.000503536	8.09003e-05	326.315
429	2019	2154	7.67508	440100	0.718639	23.5954	0.420036	0.112509	-0.049945	0	1	11.5868	40.4	1	1	0.7658	0.789016	7.87568		0.89274	2.88043	21.87		276					2154	0.0089287	0.000714967		-29.9703
429	2020	2956	7.99159	440100	0.73357	23.7063	0.481871	0.133487	0.239512	0	1	11.6151	39.2	1	1	0.799131	0.770155	7.87574		0.670804	2.88043	20.71		790	2348	61	391		156	0.00911421	0.000729822	2.04725e-05	256.226
429	2021	2983	8.00068	440100	0.55503	23.6611	0.400237	0.194416	0.395137	0	1	11.731	40.379	1	1	0.792404	0.782918	7.7986		1.06321	2.88043	22.97		621	2370	74	388		151	0.00689595	0.000552194		186.07
429	2022	3082	8.03333	440100	0.489319	23.7323	0.439049	0.135787	-0.211689	0	1	11.7685	40.9	1	1	0.732537	0.581601	8.15712		0.84963	2.88043	21.44		648	2531	62	359		130	0.00607952	0.000486819		117.779
430	2008	895	6.79682	430800	0.921374	19.5752	0.947168	0.0410883	-0.465995	0	1	9.35487	44.2	0	0.5	0.953516	0.919422	6.64424	5.02193	0.909026	6.34408									0.0577118			2.75183
430	2009	895	6.79682	430800	0.97968	19.5641	0.947168	0.0904651	0.036965	0	1	9.47729	43.5	0		0.766926	0.787252	6.76903	5.065	0.772704	6.34408									0.0613639			-0.428299
430	2010	361	5.88888	430800	0.960353	19.3571	0.947168	0.120657	2.77995	0	1	9.68271	45.8	0	1	0.763441	0.827461	7.03971	6.97395	0.799067	6.34408									0.0601533			0.409575
430	2011	733	6.59715	430800	0.846984	19.9202	0.376404	0.249457	0.46753	0	1	9.88683	47.6	0		0.756407	0.676674	7.15688	6.95065	0.694387	6.34408			398					733	0.0530523			-5.63413
430	2012	780	6.65929	430800	1.07948	20.0558	0.255149	0.242508	0.225204	0	1	10.0058	47.42	0		0.828706	1.02904	7.36927	7.12152	0.488985	6.34408			559						0.0676149			3.98586
430	2013	858	6.7546	430800	0.850381	20.2171	0.280697	0.141109	-0.26693	0	1	10.1114	47	0	1.5	0.773687	0.791908	7.41222	6.77173	0.535128	6.34408		91.2587							0.053265			-7.05564
430	2014	1060	6.96602	430800	0.966223	20.3446	0.272118	0.159689	-0.0326	0	1	10.205	46.1661	0	0.5	0.954326	0.632712	7.56282	6.58686	0.692076	6.34408		85.0944							0.060521			2.50901
430	2017	1170	7.06476	430800	0.749059	21.5718	0.331729	0.0523613	-0.071825	0	1	10.4313	41.7235	0	1	0.751211	0.828428	7.91005	6.64636	1.06508	6.34408		78.03		473	51	375	29	242	0.0469186			-114.225
430	2018	1139	7.03791	430800	0.519349	21.6379	0.36453	0.0591088	-0.147832	0	1	10.503	39.68	0	1.5	0.718379	0.788883	8.03698	6.50219	0.506196	6.34408	12.55	87.44		770	38	74	39	218	0.0325303			-67.2806
430	2019	1118	7.0193	430800	0.570279	21.7046	0.399074	0.0584065	-0.092092	0	1	10.5904	37.6	0	1	0.815574	0.841378	8.095	6.42114	0.961881	6.34408				759	37	72	35	215	0.0357204			-12.9178
430	2020	1074	6.97915	430800	0.669146	21.7513	0.459123	-0.00773397	-0.574356	0	1	10.6402	38.1	0		0.496333	0.475597	7.98295	5.52263	0.670804	6.34408	13.13	86.87		725	36	67	34	212	0.0419131			-22.3308
430	2021	1027	6.9344	430800	0.551298	21.7674	0.518701	-0.00437997	0.174428	0	1	10.7378	39.3506	0	1.5	0.573754	0.710434	8.02461	5.64014	0.776458	6.34408	13.14	86.85		681	30	79	31	206	0.0345315			8.14327
488	2008	17163	9.75051	370783	0.935326	23.9928	0.466842	0.0735429	0.024059	0	1	10.3396	56.33	0	0.5	0.982743	0.813194	8.03162	8.44285	0.376633	5.60848										0.00253882		-119.446
488	2009	16291	9.69837	370783	0.733808	24.0631	0.477652	0.0580948	-0.041531	0	1	10.4311	55.8	0	0.5	0.717718	0.789753	8.00379	8.42953	0.725724	5.60848										0.00199183		-171.382
488	2010	17679	9.78013	370783	0.829053	24.2808	0.564953	0.0242417	0.155764	1	1	10.5757	54.2	0	1	1.0107	0.843115	8.04552	8.53811	0.759156	5.60848										0.00225036	0.00569221	75.119
488	2011	17862	9.79043	370783	0.861647	24.5438	0.671543	-0.00958701	0.031643	1	1	10.7224	52.9	0		0.858532	0.847838	8.12635	8.52173	0.584047	5.60848	6.55		13479	8950	222	2250	969	5471		0.00233883	0.0059798	-127.385
488	2012	15775	9.66618	370783	0.81763	24.5887	0.699418	0.0410026	0.113492	1	1	10.82	51.46	0		0.868404	0.692979	8.05593	8.70034	0.776605	5.60848	8.33		11363	9298	222	2246	1103	2906		0.00221935	0.00615392	-616.632
488	2013	12954	9.46916	370783	0.672858	24.5845	0.691966	0.0236232	0.031739	1	1	10.9193	50.1	0		0.813632	0.80968	7.9195	8.82239	0.795206	5.60848	8.9625	91.0375		7382	197	1801	943	2631		0.00182639	0.00798077	44.78
488	2014	12833	9.45978	370783	0.738945	24.7632	0.747491	0.0173419	-0.063133	1	1	10.9925	48.4431	0	0.5	0.592158	0.636016	8.06444	8.75012	0.309062	5.60848	9.44	90.55		7226	192	1911	959	2545		0.00200577	0.00826839	191.657
488	2017	13579	9.51628	370783	0.775387	25.3832	0.713381	0.000225004	0.306002	0	1	11.1932	45.3545	0	0.5	0.551158	0.754782	8.37554	9.14641	0.557044	5.60848	9.85	90.15		7364	206	2214	542	3253		0.00210469	0.00963129	186.934
488	2018	15191	9.62846	370783	0.614096	25.3803	0.754349	0.133876	-0.020246	0	1	11.2446	43.99	0		0.870231	0.937753	8.49419	9.07211	0.525907	5.60848	10.23	89.76		10508	222	596	607	3258		0.00166688	0.00882914	850.925
488	2019	13677	9.52347	370783	0.598538	25.3078	0.731114	0.124876	0.052628	0	1	11.1714	39.8	0	1	0.687601	0.671326	8.52485	9.15886	0.613234	5.60848	9.82	90.19		9169	209	447	616	3236		0.00162465	0.0101299	-65.0221
488	2020	12752	9.45344	370783	0.451608	25.2404	0.718262	0.122957	0.011222	0	1	11.2	39.1	0	1	0.48182	0.571988	8.52111	9.19749	0.731967	5.60848	8.81	91.19		8625	193	657	569	2708		0.00122583	0.0139159	1363.84
488	2021	12296	9.41703	370783	0.683514	25.1402	0.727832	0.103594	0.074286	0	1	11.3278	39.9384	0		0.538849	0.729108	8.6846	9.29097	0.793239	5.60848	8.31	91.68		8276	183	573	564	2700		0.00185531		854.231
488	2022	10855	9.29238	370783	0.670014	25.1577	0.718529	0.0409227	-0.030753	1	1	11.3787	40	0	0.5	0.689592	0.532795	8.62367	9.32449	0.731967	5.60848	8.36	91.63		7259	177	465	500	2454		0.00181867		699.917
498	2008	3184	8.06589	370100	1.13948	20.4237	0.947168	-0.00031592	-0.271647	0	1	10.3396	56.33	0		0.839548	1.12621	6.64424	3.56647	0.538543	5.60848										0.0242915		-2.21114
498	2009	3136	8.0507	370100	0.675647	20.117	0.947168	-0.0151757	-0.521012	0	1	10.4311	55.8	0	2.5	0.678341	0.653075	6.76903	3.28214	0.725724	5.60848										0.0144034		-83.9906
498	2013	2624	7.87246	370100	0.673455	22.9661	0.755201	0.0781726	0.092598	0	1	10.9193	50.1	0		0.700884	0.797784	9.25195	8.84008	0.582055	5.60848				525	184	1758		157		0.0143567	0.00217455	-114.136
498	2014	7073	8.86404	370100	0.84322	23.0285	0.735114	0.0314047	-0.044558	0	1	10.9925	48.4431	0	0.5	0.752056	0.842274	9.31598	8.31904	0.813673	5.60848	21.73		4980	4354	215	2338		166		0.0179757	0.000449136	-22.9738
498	2017	8445	9.04133	370100	0.813069	23.5927	0.769372	0.0131866	0.520037	0	1	11.1932	45.3545	0	1.5	0.693723	0.877391	7.87069		0.451129	5.60848	26.48		5960	5528	262	2515		140		0.017333	0.00511914	-5.11384
498	2018	8703	9.07142	370100	0.742642	23.8968	0.733793	0.0347447	0.192467	0	1	11.2446	43.99	0	1	0.905705	0.867314	7.86238		0.643201	5.60848	27.16		6093	5723	285	2558		137		0.0158316	0.00588611	127.16
498	2019	10394	9.24898	370100	0.494748	24.1909	0.742626	0.00149181	0.575019	0	1	11.1714	39.8	0	1	0.728996	0.512769	7.87568		0.806103	5.60848	33.3		4474	7042	300	2896		156		0.010547	0.0104616	5.02037
498	2020	14020	9.54824	370100	0.676681	24.7321	0.765899	0.0176919	0.480508	0	1	11.2	39.1	0	0.5	0.686534	0.663712	7.87574		0.827139	5.60848	33.34		5924	9090	492	4268		170		0.0144255	0.0136154	-24.2295
498	2021	24686	10.114	370100	0.801313	25.1468	0.759996	-0.0282596	0.670347	0	1	11.3278	39.9384	0	1	0.626199	0.603131	9.61114	9.68575	0.829573	5.60848	39.3		14984	14652	795	8883	39	317		0.0170824		217.907
498	2022	28018	10.2406	370100	0.534809	25.3585	0.777271	0.00147475	0.130326	0	1	11.3787	40	0	0.5	0.627822	0.628729	9.43732	9.73978	0.340623	5.60848	39.5		16951	16501	815	10318	21	363		0.011401		479.413
501	2008	12117	9.40236	420100	0.813673	22.3677	0.70319	0.160463	0.251568	0	1	9.33511	43.8	0	0.5	1.11558	0.777983	8.73935	7.91591	0.615486	6.11037									0.129267	0.00101603		-73.3685
501	2009	12990	9.47194	420100	0.906958	22.4895	0.734018	0.160068	0.197275	0	1	9.46971	46.6	0	1	0.820172	0.958688	8.73724	8.06114	0.646281	6.11037									0.144087	0.00113251		102.864
501	2010	14379	9.57352	420100	0.67793	22.7325	0.751975	0.217679	0.327485	0	1	9.67832	48.6	0		0.863477	0.810292	9.04005	8.29463	0.558514	6.11037									0.107701	0.000846526		69.8013
501	2011	15916	9.67508	420100	0.646281	22.9949	0.769568	0.190094	0.208485	0	1	9.88493	50	0	1	0.953783	0.638629	9.22638	8.37954	0.302161	6.11037			4228		546	442	11724	1715	0.102673	0.000807007		30.4318
501	2012	15793	9.66732	420100	0.690762	23.1247	0.760921	0.196137	0.170228	0	1	10.0101	50.31	0		0.639938	0.717591	9.19717	8.54212	0.731967	6.11037			15793		571	583	11007	2302	0.10974	0.00086255		-38.8118
501	2013	16081	9.68539	420100	0.825463	23.2597	0.752536	0.146043	0.130225	0	1	10.1183	49.3	0		0.742858	0.806184	9.18964	8.63793	0.89344	6.11037		100			574	587	11471	2365	0.13114	0.00103075		7.4847
501	2014	15304	9.63587	420100	0.63819	23.4738	0.759467	0.066141	0.018928	0	1	10.2175	46.9422	0	1	0.652954	0.72792	9.20543	8.6486	0.797998	6.11037		100			566	581	10965	2279	0.101388	0.000796903		173.952
501	2017	11482	9.34854	420100	0.773247	23.6147	0.601672	0.0143452	0.024447	0	1	10.4767	43.5248	0	1	0.687151	0.581515	9.50486	8.84837	0.727658	6.11037		100			521	549	8576	1836	0.122844	0.000965548		-24.5336
501	2018	9118	9.11801	420100	0.632757	23.8538	0.639567	0.109487	-0.022985	0	1	10.5807	43.41	0	0.5	0.612316	0.814011	9.59524	8.93891	0.695141	6.11037		100			246	545	6173	2154	0.100525	0.000790119		-1.17073
501	2019	9376	9.14591	420100	0.573419	23.8843	0.596956	0.0600944	0.002854	0	1	10.7327	41.7	0		0.517146	0.669797	9.59733	8.93046	0.324728	6.11037		100			233	489	5688	2966	0.091098	0.000716024		90.1257
501	2020	9038	9.10919	420100	0.672325	23.8501	0.565163	0.0539363	-0.569757	0	1	10.6792	39.2	0		0.613065	0.47944	9.4632	8.10715	0.669786	6.11037		100			221	467	5597	2753	0.106811	0.000839528		-140.926
501	2021	9373	9.14559	420100	0.53439	24.0622	0.621204	0.0772074	-0.067141	0	1	10.82	37.896	0		0.682578	0.641238	9.5356	8.0216	0.614851	6.11037		100			743	767	5144	2719	0.0848975	0.000667289		-124.125
501	2022	9320	9.13992	420100	0.70535	24.1489	0.648298	0.020281	-0.110764	0	1	10.8918	39.5	0	0.5	0.572004	0.719156	9.48777	7.84622	0.534809	6.11037		100			725	852	5002	2741	0.112058	0.000880766		18.6675
503	2008	1106	7.00851	370200	0.989432	21.2132	0.192152	-0.00942362	0.376134	0	0	10.3396	56.33	0	1	1.13279	1.09145	8.05641	6.16265	0.675047	5.60848											0.00202037	-7.35924
503	2009	658	6.4892	370200	0.883833	21.2081	0.192789	0.0255909	-0.049373	0	0	10.4311	55.8	0	1	1.08326	0.761766	8.00263	6.36288	0.832934	5.60848											0.00247774	-0.58117
503	2010	596	6.39024	370200	0.730248	21.1646	0.166907	-0.00672254	-0.274246	0	0	10.5757	54.2	0	1	1.03642	0.70454	8.09898	6.09643	0.90533	5.60848											0.000895069	-5.65213
503	2011	420	6.04025	370200	0.861138	21.0737	0.111885	0.0509817	-0.176553	0	0	10.7224	52.9	0	1	0.922221	0.8255	8.19163	6.07781	0.7562	5.60848			265		54	59		297			0.0045088	12.1028
503	2012	452	6.11368	370200	0.791828	21.1143	0.128211	0.0445524	0.184749	0	0	10.82	51.46	0	1	0.736437	0.990102	7.80868	6.20927	0.710277	5.60848			23		53	66	227	106			0.0209677	3.42102
503	2013	629	6.44413	370200	0.878558	21.0796	0.109044	0.111752	0.067223	0	0	10.9193	50.1	0	1	0.80736	0.611956	7.81102	6.1091	0.341949	5.60848		36.7249			59	204	278	88			0.0235877	-10.0658
503	2014	1028	6.93537	370200	0.789662	21.0844	0.0743834	-0.0172886	-0.052622	0	0	10.9925	48.4431	1	1	0.755238	0.580825	7.94162	5.80398	0.572529	5.60848		40.66			80	466	316	166			0.0217526	-8.01168
503	2017	1167	7.06219	370200	0.526266	21.0938	0.0505478	-0.166725	-0.151451	0	1	11.1932	45.3545	1	1	0.72765	0.516599	8.24295	5.75827	0.710277	5.60848		34.62			89	654	319	105			0.0730264	8.20195
503	2018	1223	7.10906	370200	0.77287	20.9704	0.0505478	-0.0181053	-0.481069	0	1	11.2446	43.99	1	1	0.723235	0.700033	8.29981	5.09214	0.32518	5.60848	66.23		413		76	827	207	113			0.0230369	-1.99566
503	2019	1157	7.05359	370200	0.626137	20.9896	0.0595511	0.0506003	0.360628	0	1	11.1714	39.8	1	1	0.499535	0.48252	8.38138	5.50047	0.582055	5.60848	66.55		41		68	779	130	180			0.024914	-12.1047
503	2020	1244	7.12609	370200	0.790235	20.9832	0.256475	-0.0717189	0.596241	0	1	11.2	39.1	1	1	0.580752	0.589054	8.39148	5.93737	0.690709	5.60848	68.17		19		57	788	254	145			0.0217576	-9.96622
503	2021	1572	7.3601	370200	0.621626	20.8992	0.339746	-0.0879145	0.21769	0	1	11.3278	39.9384	1	1	0.518698	0.526275	8.4102	6.02493	0.572529	5.60848	69.15		51		58	1090	290	134				5.31699
503	2022	1621	7.3908	370200	0.799495	20.8228	0.354584	-0.145021	0.231925	0	1	11.3787	40	1	1	0.700451	0.802372	8.3188	6.22354	0.718711	5.60848	72.55		24		42	1100	342	137				-0.53874
504	2009	192	5.2575	430100	0.886318	19.8376	0.649683	0.146154	-0.096962	0	0	9.47729	43.5	0	1	0.876307	1.0027	7.77837	6.66719	0.606815	6.34408												-7.70064
504	2010	187	5.23111	430100	0.793449	19.4744	0.438212	-0.171999	-0.147606	0	0	9.68271	45.8	0	1	0.965597	0.880819	7.03971	6.50173	0.459773	6.34408												-3.87424
504	2011	207	5.33272	430100	1.09925	19.4376	0.528417	-0.0112963	-0.401982	0	1	9.88683	47.6	0	1	1.05343	1.07685	7.15688	5.93949	0.61934	6.34408	56.04		91		8	16	24	159				-0.187043
504	2018	365	5.8999	430100	0.863295	19.6524	0.685587	-0.0443164	0.415306	1	1	10.503	39.68	1	1	0.536872	0.804109	7.80944	5.72097	0.577745	6.34408	37.81		227	29	17	66	184	69			0.0468912	4.23788
504	2019	351	5.86079	430100	0.557381	19.4077	0.573452	0.0541211	0.406564	0	1	10.5904	37.6	1	1	0.642742	0.60273	7.87568	6.11771	0.807729	6.34408	30.77		243	25	15	17	230	64			0.0578229	-4.06672
504	2020	395	5.97889	430100	0.768583	20.1365	0.758188	-0.171999	0.308619	0	1	10.6402	38.1	1	1	0.731002	0.690529	7.87574	6.32963	0.7654	6.34408	34.94	65.07		21	15	25	248	86			0.00894799	-5.09543
504	2021	539	6.28972	430100	0.465945	20.3066	0.832658	0.162455	-0.107918	0	1	10.7378	39.3506	1	1	0.434368	0.462361	8.10017	6.03784	0.628614	6.34408	34.32		190	55	23	31	309	121				3.48599
505	2008	82	4.40672	460100	1.02364	20.6981	0.866267	-0.0677199	-0.337793	1	1	7.95702	29.8	0		0.89557	1.14317	8.38101	6.74308	0.650714	1.62274												-3.18609
505	2009	82	4.40672	460100	1.02192	21.4331	0.672578	0.0703375	1.80087	1	1	7.95702	26.8	0		1.00558	1.01	8.54438	7.72308	0.907474	1.62274												3.8469
505	2010	82	4.40672	460100	0.870711	21.0941	0.642128	0.0977079	1.40635	1	1	7.95702	27.7	0		0.671905	0.691912	7.03971	8.73256	0.643856	1.62274												-9.45043
505	2011	82	4.40672	460100	0.662564	20.9948	0.695355	-0.05802	-0.574356	1	1	7.95702	28.3	0		0.963828	0.796252	7.15688	7.63824	0.355648	1.62274			23									25.2835
505	2012	82	4.40672	460100	0.799067	21.0773	0.823408	-0.0423538	-0.124946	1	1	7.95702	28.17	0		0.861257	1.0688	7.16061	7.35833	0.727658	1.62274			22									-21.1295
505	2013	82	4.40672	460100	0.922194	20.9365	0.896609	-0.0369526	0.104371	1	1	8.06387	27.7	0	0.5	0.745757	0.854626	7.00148	7.23312	0.874618	1.62274												34.0952
505	2014	3563	8.17836	460100	0.712197	21.2213	0.947168	-0.148095	0.060344	1	1	8.16072	25.0226	0		0.638551	0.832581	8.7877	5.29519	0.42872	1.62274												-9.60492
505	2017	2968	7.99564	460100	0.839669	22.5287	0.572467	-0.171999	2.77995	0	1	8.40347	22.327	0		0.695107	0.737047	9.37348	8.80152	0.825463	1.62274			2617	2061	90	122	327	368			0.000254834	-49.5158
505	2018	2990	8.00303	460100	0.751681	22.316	0.422619	0.172898	-0.064226	0	1	8.48303	22.68	0		0.805977	0.597452	8.81393	8.73508	0.787882	1.62274			2610	2049	93	156	298	394			0.000557755	2.16981
505	2019	2971	7.99665	460100	0.607047	22.3779	0.428227	0.0568441	0.004206	0	1	8.57715	20.7	0		0.60423	0.491951	8.82792	8.74608	0.878558	1.62274			2552	2138	93	186	305	249			0.00142636	17.7345
505	2020	2907	7.97488	460100	0.650487	22.4629	0.455856	-0.0432869	0.174921	0	1	8.61838	19.1	0		0.567941	0.701272	9.00975	8.92296	0.669338	1.62274			2484	2043	96	206	285	277			0.00173878	30.3796
505	2021	2770	7.9266	460100	0.729782	22.5228	0.452229	0.104561	0.345622	0	1	8.77573	19.1315	0		0.697531	0.722111	9.06446	9.24403	0.997747	1.62274			2319	1795	75	212	297	391				-10.5081
505	2022	2689	7.89692	460100	0.710277	22.5324	0.432821	-0.0873413	0.093069	0	1	8.82735	19.2	0		0.549319	0.696784	9.00081	9.35254	0.779063	1.62274			2208	1815	111	154	311	298				-52.0325
506	2009	559	6.32615	370100	0.926351	21.978	0.802116	0.0304676	0.123533	0	0	10.4311	55.8	0		1.0486	1.14178	6.76903	7.90357	0.813071	5.60848										0.371962		9.70487
506	2010	360	5.8861	370100	0.95534	22.4279	0.822343	0.0502554	0.187976	0	0	10.5757	54.2	0		1.11509	1.13796	8.74941	8.17877	0.572529	5.60848										0.383602		-97.8508
506	2011	468	6.14847	370100	0.946909	22.5143	0.786778	-0.118666	0.109026	0	0	10.7224	52.9	0		0.696387	0.828024	8.68011	8.09545	1.02976	5.60848	31.62		320			158		310		0.380217		72.1703
506	2012	330	5.79909	370100	0.78831	22.3618	0.692001	0.0409845	-0.193252	0	0	10.82	51.46	0		0.740433	0.838553	8.6848	8.09173	0.62655	5.60848	34.25		217		30	124	35	141		0.316534		14.7754
506	2013	197	5.2832	370100	0.916957	21.9424	0.450567	-0.0101046	-0.152642	0	0	10.9193	50.1	0		0.850863	1.07056	8.84908	8.06891	0.431868	5.60848	28.934		140		17	91	16	73		0.36819		63.03
506	2014	1577	7.36328	370100	0.749824	21.8768	0.515011	-0.0565078	-0.574356	0	0	10.9925	48.4431	0		0.728002	0.983549	8.7877	6.11772	0.842747	5.60848	6.02		1482		32	505	47	993		0.301081		-6.15285
506	2017	1650	7.40853	370100	0.764863	21.6583	0.57663	0.043465	-0.05301	0	0	11.1932	45.3545	0		0.605418	0.723266	8.90554	6.82003	0.296956	5.60848	4.37	95.64		778	20	513	9	330		0.307119		10.9198
506	2018	1503	7.31522	370100	0.890281	21.6526	0.559942	0.113766	-0.354477	0	0	11.2446	43.99	0		0.588586	0.874564	8.92363	6.42772	0.318712	5.60848	5.8549	94.1451		783	15	50	7	648		0.357479		4.79667
506	2019	1500	7.31322	370100	0.643856	21.6872	0.582766	0.0556485	0.038126	0	0	11.1714	39.8	0		0.685757	0.791339	9.03235	6.47052	0.791828	5.60848	5.73	94.27		1140	42	150	4	164		0.258531		25.1386
506	2020	1472	7.29438	370100	0.67145	21.5662	0.753075	0.0573491	-0.175273	0	0	11.2	39.1	0		0.801528	0.557986	8.98179	6.29641	0.626137	5.60848	5.57	94.43		763	41	486	3	179		0.269611		46.8315
506	2021	1482	7.30115	370100	0.455201	21.2468	0.762127	0.0322377	1.13252	0	0	11.3278	39.9384	0		0.734127	0.548182	9.18336	7.05726	0.450762	5.60848	5.33	94.67		719	38	573	3	149		0.182779		2.12953
506	2022	1302	7.17166	370100	0.664976	21.2643	0.608697	-0.0678317	-0.574356	0	0	11.3787	40	0		0.480267	0.467595	9.20557	5.92003	0.359843	5.60848	4.53	95.47		617	15	516	2	152		0.267011		-7.87263
507	2008	786	6.66696	440400	0.814939	21.2793	0.328355	-0.0220205	1.62514	0	1	10.5132	51.6	0	1	1.11236	0.821423	8.05641	8.01665	0.876647	2.88043									0.0101252	0.000810775	0.00443169	18.724
507	2009	708	6.56244	440400	0.749139	21.2684	0.269815	0.00997279	-0.574356	0	1	10.5836	49.2	0	0.5	0.885006	1.21434	8.00263	6.6446	0.707386	2.88043									0.00930765	0.000745312	0.00589954	0.405703
507	2010	613	6.41836	440400	0.789172	21.3206	0.218068	0.0194042	-0.096262	0	1	10.7367	50	0		0.970191	0.834857	8.09898	6.72437	1.13948	2.88043									0.00980504	0.00078514		-24.3647
507	2011	983	6.89061	440400	0.771483	21.9517	0.476831	0.0709853	0.223186	0	1	10.882	49.7	0	0.5	0.675553	0.825228	8.19163	6.5182	0.579568	2.88043	23.39	34.18	417	549	51	111	66	206	0.00958526	0.000767542		4.2218
507	2012	1096	6.99942	440400	1.02457	21.9869	0.4375	0.000269336	0.44102	0	1	10.952	48.54	0	0.5	0.90011	0.876296	8.19594	6.82052	0.797998	2.88043	25.54	33.03	454	668	59	69	103	197	0.0127297	0.00101933		7.78112
507	2013	1192	7.08339	440400	0.938949	22.0922	0.354787	0.00326648	0.973029	0	1	11.0425	47.3	0		0.863392	0.770725	8.2238	7.46265	0.7054	2.88043	25.1678	74.8322		687	62	100	95	248	0.0116659	0.000934152		-8.04683
507	2014	1259	7.13807	440400	0.857553	22.4023	0.50672	0.0381838	0.656754	0	1	11.1245	46.3351	0	1.5	0.556955	0.702162	8.29468	7.88954	0.657036	2.88043	26.21	73.78		754	59	85	116	245	0.0106546	0.000853172		70.7204
507	2017	2102	7.65064	440400	0.631673	22.5008	0.477613	0.061915	0.033041	0	1	11.4043	42.3699	0		0.557311	0.72979	8.76367	7.47344	0.561997	2.88043	22.41	77.59		1081	95	147	436	343	0.0078482	0.000628446		14.113
507	2018	2898	7.97178	440400	0.85336	22.6459	0.522906	0.0553634	0.405413	0	1	11.4853	41.83	0	1.5	0.789557	0.705641	8.75497	7.65477	0.697612	2.88043	20.29	79.72		1433	113	163	791	398	0.0106025	0.000849	0.000426266	47.6997
507	2019	2420	7.79152	440400	0.817089	22.948	0.38872	0.033013	0.270311	0	1	11.5868	40.4	0	1	0.837505	0.8267	8.82042	7.97301	0.355648	2.88043	25.25	74.75		1211	108	255	445	401	0.0101519	0.000812915	0.00149701	-42.0455
507	2020	2883	7.96659	440400	0.811712	23.325	0.56503	0.0228679	0.064271	0	1	11.6151	39.2	0		0.785285	0.742037	8.70321	7.91154	0.451608	2.88043	24.49	75.51		1511	131	263	510	468	0.0100851	0.000807565	0.00164034	74.0332
507	2021	5608	8.63195	440400	0.741091	23.5989	0.583037	0.0391539	0.805034	0	1	11.731	40.379	0	0.5	0.540598	0.73911	8.92399	8.1688	0.629367	2.88043	16.36	83.66		3041	156	908	576	927	0.00920766	0.000737305		16.1176
507	2022	5534	8.61867	440400	0.741798	23.7635	0.562207	0.0622515	-0.177249	1	1	11.7685	40.9	0		0.68825	0.510327	8.7757	7.9615	0.708211	2.88043	17.96	82.04		3110	163	845	643	773	0.00921644	0.000738008		-39.9727
509	2008	2703	7.90212	511300	1.08707	20.31	0.947168	-0.00156938	-0.21589	0	1	9.44155	46.3	0	1.5	0.952314	0.722148	6.64424	6.00641	0.535614	7.00089									0.197161	0.00109368		0.60051
509	2009	2324	7.75105	511300	0.976293	20.2017	0.947168	-0.00021785	0.440088	0	1	9.55756	47.4	0	0.5	0.780742	0.925272	6.76903	6.46545	0.706275	7.00089									0.177069	0.000982232		-10.0971
509	2010	2102	7.65064	511300	0.890469	20.2919	0.947168	0.0186083	-0.293463	0	1	9.75182	50.5	0		0.939812	0.931911	7.03971	6.14024	0.552711	7.00089									0.161504	0.000895886		1.21946
509	2011	2094	7.64683	511300	0.953012	20.0489	0.947168	-0.011367	-0.097858	0	1	9.95355	52.5	0		0.903189	0.792016	7.15688	6.04795	0.694387	7.00089			1407	1498	97	117	241	141	0.172847	0.000958809		0.356638
509	2012	2094	7.64683	511300	0.786589	19.9272	0.947168	0.0590299	-0.172584	0	1	10.0805	51.66	0	2	0.841756	0.651802	7.16061	5.86525	0.42872	7.00089			1407	1498	97	117	241	141	0.142663	0.000791374	0.000501435	3.34198
509	2013	2094	7.64683	511300	0.930479	20.4129	0.898231	-0.0399817	-0.105284	0	0	10.1808	51.7	0	1.5	0.96201	1.00376	7.00148	5.77818	0.773247	7.00089			1407	1498	97	117	241	141	0.16876	0.000936139	0.00044374	-28.4169
509	2014	537	6.286	511300	0.780605	20.2558	0.947168	-0.09128	-0.167142	0	0	10.2589	48.928	0		0.66213	0.51855	8.12069	6.25599	0.569363	7.00089		100		237	20	18	67	195	0.141578	0.000785353	0.00234767	5.72585
509	2017	82	4.40672	511300	0.957542	19.535	0.888114	-0.156904	2.77995	0	0	10.5181	38.7454	0		0.70506	0.90605	8.29892	9.50227	0.77638	7.00089		100		10	6	15	3	36	0.173669	0.000963367		0.620931
509	2018	82	4.40672	511300	0.736493	19.148	0.926764	-0.171999	-0.460436	0	0	10.6134	37.67	0	0.5	0.617775	0.839957	8.19541	8.92777	0.32518	7.00089		100.01		10	7	20		27	0.133577	0.000740973		-2.88103
509	2019	82	4.40672	511300	0.572067	18.8709	0.947168	-0.040553	-0.574356	0	0	10.7497	37.3	0	0.5	0.67902	0.524433	7.87568	6.10111	0.638101	7.00089		100		10	8	20		24	0.103755	0.000575547		-0.0729876
509	2020	82	4.40672	511300	0.613883	19.4231	0.450488	-0.171999	-0.285755	0	0	10.7914	36.2	0	0.5	0.821149	0.52187	7.87574	6.24838	0.567663	7.00089		99.99		15	9	35	6	17	0.111339	0.000617617		-23.9244
509	2021	464	6.13988	511300	0.661118	20.1697	0.62018	-0.171999	2.77995	0	1	10.894	36.9565	0		0.775419	0.796341	7.7986	6.61896	0.573419	7.00089	18.75		377	309	16	81	32	26	0.119906	0.00066514		7.25493
510	2008	3464	8.15018	510600	0.749955	21.7057	0.578799	0.0291457	-0.08659	0	0	9.44155	46.3	0		1.01803	1.09505	8.00488	7.35403	0.570362	7.00089										0.00706073		12.5933
510	2009	3061	8.0265	510600	0.842	21.7554	0.589261	0.120233	0.131714	0	0	9.55756	47.4	0		0.74238	1.04722	7.80429	7.53698	0.930817	7.00089										0.00792733		12.9708
510	2010	3041	8.01994	510600	0.945384	21.6068	0.513404	0.173819	0.183283	0	0	9.75182	50.5	0	1	0.946136	0.67281	8.02823	7.72322	0.670438	7.00089										0.00890067		-5.50905
510	2011	3360	8.1197	510600	0.874161	21.5794	0.524906	-0.00251574	-0.042705	0	0	9.95355	52.5	0		0.643491	0.819864	8.11546	7.6195	0.450762	7.00089			1333	2431	58	396	60	415		0.00823012	0.00263585	7.08173
510	2012	3340	8.11373	510600	0.776215	21.5567	0.509003	0.0394447	-0.160208	0	0	10.0805	51.66	0	2.5	0.639643	0.828929	8.07457	7.44882	0.27538	7.00089			1514	2065	61	375	68	407		0.00730797	0.0035224	-14.7435
510	2013	3095	8.03754	510600	0.680482	21.3342	0.48871	0.0658564	-0.076923	0	1	10.1808	51.7	0		0.933677	0.841246	8.13519	7.41245	0.494748	7.00089		100		2263	53	356	68	355		0.00640665	0.00371526	4.75587
510	2014	3116	8.04431	510600	0.677507	21.3131	0.559173	0.0697369	0.02326	0	1	10.2589	48.928	0	0.5	0.994591	1.00126	8.13032	7.43998	0.262563	7.00089		100		2271	55	343	60	387		0.00637864	0.00237594	5.51336
510	2017	2537	7.83874	510600	0.565865	21.1292	0.416092	0.0301348	0.12645	1	0	10.5181	38.7454	0		0.727552	0.697724	8.31705	7.38509	0.697612	7.00089		64.56	899	1885	45	336	54	217		0.00532755	0.0341557	2.51049
510	2018	2495	7.82204	510600	0.582055	21.1183	0.35626	0.140468	0.197461	1	0	10.6134	37.67	0		0.621566	0.535514	8.32353	7.57733	0.813673	7.00089			1547	1833	53	288	45	276		0.00547998	0.0443053	4.47815
510	2019	2485	7.81803	510600	0.612199	21.1998	0.347894	0.0425842	0.120651	0	0	10.7497	37.3	0		0.776746	0.78116	8.30737	7.69784	0.408891	7.00089		99.64		1743	50	243	55	394		0.00576378	0.0439491	13.158
510	2020	2435	7.7977	510600	0.657036	21.3201	0.39717	0.107514	-0.048339	0	0	10.7914	36.2	0		0.834853	0.693123	8.30375	7.64721	0.684077	7.00089		99.5		1758	40	258	36	343		0.00618591	0.034959	-0.512997
510	2021	2396	7.78156	510600	0.727658	21.5009	0.374023	0.165667	0.349411	0	0	10.894	36.9565	0		0.60011	0.525255	8.51029	7.9506	1.0454	7.00089	8.68	91.32		1499	50	285	53	509		0.00685081		20.8745
510	2022	2405	7.78531	510600	0.535614	21.5551	0.364708	-0.00844906	0.020389	0	0	10.9464	37.3	0		0.54062	0.752881	8.52736	7.96601	0.81763	7.00089	9.4	90.6		1545	52	246	66	496		0.00504274		2.76627
513	2008	4241	8.35255	440400	1.11411	21.7962	0.372558	0.118057	0.177639	1	0	10.5132	51.6	0		0.875606	0.989254	7.80691	7.30808	0.718639	2.88043											0.00447618	25.9476
513	2009	4683	8.45169	440400	0.747799	21.8625	0.287711	0.158392	0.260952	1	0	10.5836	49.2	0		0.927558	1.01238	7.85278	7.50037	0.42787	2.88043											0.00640503	10.1741
513	2010	4641	8.44269	440400	1.08282	22.0213	0.279313	0.172938	0.050416	1	0	10.7367	50	0		0.816178	0.780941	7.95095	7.55551	0.767804	2.88043											0.00703916	7.29937
513	2011	5308	8.57697	440400	0.961881	22.25	0.345714	0.15386	0.159971	1	0	10.882	49.7	0		0.637721	0.939013	7.96706	7.61565	0.670438	2.88043	20.25		3164	2000	117	829	1840	522			0.0109724	1.02525
513	2012	5587	8.6282	440400	0.909357	22.452	0.435524	0.10543	0.246801	1	0	10.952	48.54	0		0.852615	0.90906	7.89896	7.80878	0.791828	2.88043	23.43		2968	2298	130	1049	1461	649			0.0357438	64.7609
513	2013	5058	8.52873	440400	0.909695	22.6052	0.451033	0.0670098	0.171206	0	0	11.0425	47.3	0		0.781582	0.925612	7.92377	7.97328	0.573565	2.88043	27.9952		2430	2356	134	1020	727	821			0.0354949	-28.1957
513	2014	5544	8.62047	440400	0.913269	22.7115	0.440964	0.0982381	0.200394	0	0	11.1245	46.3351	0		0.798773	0.828172	7.98084	8.08144	0.632757	2.88043	28.9142		2553	2851	154	937	726	876			0.0397146	31.7493
513	2017	6963	8.84837	440400	0.800606	23.4894	0.293382	0.0827706	0.114901	0	0	11.4043	42.3699	0		0.801549	0.621885	8.18292	8.39228	0.623472	2.88043	31.2939		3005	3377	182	1251	1189	964			0.0362002	25.8786
513	2018	7671	8.9452	440400	0.797998	23.5819	0.326166	0.0726958	0.038646	0	0	11.4853	41.83	0		0.567568	0.79469	8.17155	8.38537	0.680482	2.88043	33.01		3174	3636	187	1439	1344	1065			0.0394119	71.533
513	2019	9019	9.10709	440400	0.584047	23.6123	0.317149	0.0983043	0.059142	0	0	11.5868	40.4	0		0.631287	0.515715	8.20251	8.36527	0.747799	2.88043	30.39		3579	3659	186	1422	2609	1143			0.0460452	81.4875
513	2020	8367	9.03205	440400	0.731967	23.7481	0.337565	0.104938	0.121018	0	0	11.6151	39.2	0		0.573783	0.606062	8.15474	8.51277	0.876647	2.88043	33.81		3267	4729	171	1213	1809	445			0.0480599	85.4089
513	2021	8580	9.05719	440400	0.588298	23.8311	0.360313	0.085032	0.14671	0	0	11.731	40.379	0	0.5	0.677038	0.786646	8.22989	8.62954	0.620442	2.88043	34.28		3246	5002	172	1149	1802	455				182.965
513	2022	9005	9.10554	440400	0.519866	23.9367	0.399302	0.11151	0.046893	0	0	11.7685	40.9	0	0.5	0.492255	0.672692	8.18346	8.64597	0.752862	2.88043	34.98		3192	5329	174	1218	1819	465				-38.8856
514	2008	84	4.43082	500000	1.13948	21.8491	0.316078	-0.0316006	-0.155579	0	1	8.66452	47.7	0	1	1.43604	1.12492	8.38101	7.60163	0.299768	6.79603									0.0165054	0.0615862		-19.5149
514	2009	82	4.40672	500000	1.13948	21.9734	0.364112	-0.0517195	0.098449	0	1	8.78416	52.8	0	1	0.992678	1.33684	8.54438	7.71663	0.846378	6.79603									0.0165054	0.0615862		-0.978014
514	2010	615	6.42162	500000	0.913117	22.2505	0.467011	-0.0305642	0.7225	0	1	8.97785	55	1	1	1.37444	0.874617	8.74941	7.28032	0.844385	6.79603									0.0132265	0.0493516		-69.0779
514	2011	692	6.53959	500000	1.13948	22.3822	0.456428	-0.13331	0.151264	0	1	9.21148	55.4	1	1	1.40437	0.910242	8.68011	7.36687	0.853412	6.79603	19.65		386			138	23	531	0.0165054	0.0615862		35.4268
514	2012	1344	7.20341	500000	1.02982	22.6352	0.551443	-0.0775968	-0.324502	0	1	9.34221	52.37	1	1	1.02725	1.11242	8.6848	6.62745	0.565865	6.79603	19.04		723		49	207	69	1019	0.014917	0.0556593		-54.2057
514	2013	1238	7.12125	500000	0.859097	22.759	0.589756	0.0286398	0.518589	0	1	9.45589	50.5	1	1	0.881496	0.991539	8.84908	7.06567	0.561997	6.79603	25.4443	74.5557			60	198	68	912	0.012444	0.046432		90.2004
514	2014	1289	7.16162	500000	0.984902	22.776	0.565628	-0.0261992	1.10787	0	1	9.5654	45.7775	1	1	1.20326	1.1238	8.7877	7.79315	0.563917	6.79603	24.7479	75.2522			62	319	77	831	0.0142663	0.0532314		-35.2987
514	2017	701	6.55251	500000	0.890177	22.5649	0.451933	0.0955586	0.524779	0	1	9.8743	44.1942	1	1	0.967618	0.815412	9.37348	7.52103	0.262563	6.79603	24.25	75.75		394	40	108	55	104	0.0128942	0.0481118		28.797
514	2018	740	6.60665	500000	1.08612	22.6059	0.472779	0.080573	-0.481157	0	1	9.92148	40.9	1	1	0.67854	0.976197	9.39758	6.84137	0.891638	6.79603	24.2	75.81		433	38	111	56	102	0.0157324	0.0587018		116.391
514	2019	766	6.64118	500000	0.84963	22.5953	0.425527	0.0249626	0.602988	0	1	10.0692	40.2	1	1	0.739288	0.842955	9.42369	7.29924	0.353271	6.79603	25.32	74.67		394	42	130	45	155	0.0123069	0.0459203		-48.6478
514	2020	820	6.7093	500000	1.02976	22.757	0.498147	-0.171999	-0.279162	0	1	10.1267	40	1	1	0.759739	0.722044	9.48708	6.94169	0.844385	6.79603	25.61	74.39		436	40	131	43	170	0.0149161	0.055656		30.7368
514	2021	831	6.72263	500000	0.946178	22.85	0.521048	0.0549563	0.901973	0	1	10.2362	40.098	1	1	0.675135	0.766704	9.58467	7.58135	0.628614	6.79603	27.8	72.21		494	32	112	54	139	0.0137054	0.0511385		-28.0035
514	2022	817	6.70564	500000	0.838841	22.7207	0.4359	0.180707	-0.245436	0	1	10.2795	40.1	1	1	0.991121	0.698978	9.48955	7.31145	0.88472	6.79603	29.75	70.25		473	33	111	47	153	0.0121506	0.0453372		103.383
516	2008	1544	7.34213	610100	1.08707	21.2849	0.598935	0.133718	0.151642	0	0	8.89762	56.1	0	1	0.952314	0.722148	8.73935	7.85642	0.695141	6.86659									0.197161	0.00109368		-6.00973
516	2009	1677	7.42476	610100	0.976293	21.6111	0.611367	0.115671	0.133854	0	0	9.0082	51.9	0	1	0.780742	0.925272	8.73724	7.86555	0.751681	6.86659									0.177069	0.000982232		18.183
516	2010	1847	7.52132	610100	0.890469	21.719	0.605198	0.105635	0.090801	0	0	9.22261	53.8	0	1	0.939812	0.931911	9.04005	7.91241	0.773247	6.86659									0.161504	0.000895886		-20.7698
516	2011	3475	8.15335	610100	0.953012	21.8691	0.644467	0.148882	0.338022	0	0	9.43447	55.4	0	1	0.903189	0.792016	9.22638	7.85384	0.810967	6.86659		77.56			172	1230		2073	0.172847	0.000958809		97.5276
516	2012	3478	8.15421	610100	0.786589	22.0135	0.671566	0.133511	0.007257	0	0	9.5787	55.86	0	1	0.841756	0.651802	9.19717	7.86343	0.827217	6.86659		77.49			173	1233		2072	0.142663	0.000791374		15.0089
516	2013	3486	8.15651	610100	0.930479	22.0074	0.644833	0.0907799	0.047913	0	0	9.6931	55.5	0	1	0.96201	1.00376	9.18964	7.91281	0.922194	6.86659		77.1372			174	1246		2066	0.16876	0.000936139		0.645095
516	2014	3521	8.1665	610100	0.780605	21.9798	0.545332	0.0870625	0.089092	0	0	9.78075	54.1395	1	1	0.66213	0.51855	9.20543	7.99668	0.636607	6.86659		75.38			176	1287		2058	0.141578	0.000785353		-8.68778
516	2017	3724	8.22255	610100	0.957542	22.4867	0.377534	0.0662419	0.032773	0	0	9.99419	49.6962	1	1	0.70506	0.90605	9.50486	8.01839	0.759812	6.86659		67.5			182	1544	1085	913	0.173669	0.000963367		26.1563
516	2018	2827	7.94697	610100	0.736493	22.712	0.209426	-0.105677	-0.497636	0	0	10.1039	49.75	1	1	0.617775	0.839957	8.54574	7.52512	0.995572	6.86659		53.23			97	1884		846	0.133577	0.000740973	0.000207911	-72.7472
516	2019	6225	8.73633	610100	0.572067	23.029	0.501938	-0.00342176	-0.514083	0	0	10.1579	46.4	1	1	0.67902	0.524433	8.31642	6.27079	0.582055	6.86659		33.91			145	4981		1099	0.103755	0.000575547	0.000766035	-220.567
516	2020	6737	8.81537	610100	0.613883	23.2185	0.584864	0.00340879	0.621658	0	0	10.1728	43.4	1	1	0.821149	0.52187	8.38992	6.69199	0.740423	6.86659		44.44			145	5476		1116	0.111339	0.000617617	0.000799452	35.6845
516	2021	8116	9.00159	610100	0.661118	23.3126	0.599747	0.034259	0.817768	0	0	10.3023	46.3157	1	1	0.775419	0.796341	8.59828	7.18383	0.752862	6.86659		44.67			191	6793	54	1078	0.119906	0.00066514		-140.432
517	2008	82	4.40672	330200	1.13948	14.1082	0.947168	0.249457	-0.574356	1	1	9.97407	53.9	0		1.43604	1.12492	6.64424	4.84741	0.996001	4.56035									0.0165054	0.0615862		-26.3422
517	2009	399	5.98896	330200	1.13948	22.3357	0.669169	-0.171999	2.77995	0	0	10.0428	51.8	0	0.5	0.992678	1.33684	6.76903	8.81699	0.70535	4.56035									0.0165054	0.0615862		-236.772
517	2010	475	6.16331	330200	0.913117	22.6947	0.734616	-0.171999	-0.37238	0	0	10.23	51.6	0	2.5	1.37444	0.874617	8.74941	8.22891	0.576259	4.56035									0.0132265	0.0493516		-31.5225
517	2011	559	6.32615	330200	1.13948	23.0579	0.776253	-0.0513807	0.30199	1	0	10.3834	51.2	0		1.40437	0.910242	8.68011	8.40081	0.945384	4.56035	37.39		214				66	218	0.0165054	0.0615862		83.2948
517	2012	524	6.26149	330200	1.02982	23.0962	0.73887	0.249457	0.263393	1	0	10.4535	49.95	0		1.02725	1.11242	8.6848	8.66084	1.03788	4.56035	24.81		270			60	42	103	0.014917	0.0556593		205.049
517	2013	698	6.54822	330200	0.859097	22.8305	0.604261	0.1685	1.25765	1	0	10.5389	49.1	0		0.881496	0.991539	8.84908	9.34699	0.759812	4.56035	18.9112	81.0888				65	61	572	0.012444	0.046432		-62.9881
517	2014	849	6.74406	330200	0.984902	22.5155	0.387116	-0.106587	-0.254577	0	0	10.601	47.7312	0		1.20326	1.1238	8.7877	8.97382	0.984902	4.56035	16.37	83.63				62	91	88	0.0142663	0.0532314		-99.5808
517	2017	1182	7.07496	330200	0.890177	23.3031	0.678841	-0.0198387	1.46823	0	0	10.8545	42.9454	0		0.967618	0.815412	9.37348	9.0279	0.359843	4.56035	22.76	77.24		127	39	66	112	838	0.0128942	0.0481118		-78.2005
517	2018	1432	7.26683	330200	1.08612	23.9144	0.803889	-0.111687	-0.06952	0	0	10.9366	41.83	0		0.67854	0.976197	9.39758	8.83021	0.749955	4.56035	29.75	70.25		228	73	106	171	854	0.0157324	0.0587018		-24.4643
517	2019	1595	7.37463	330200	0.84963	24.4125	0.831331	0.0116911	0.679175	0	0	11.0405	42.6	0		0.739288	0.842955	9.42369	9.23145	0.32518	4.56035	32.85	67.14		291	82	157	184	881	0.0123069	0.0459203		-17.8726
517	2020	977	6.88449	330200	1.02976	24.9394	0.844589	-0.158309	0.677686	0	0	11.0762	40.9	0	0.5	0.759739	0.722044	9.48708	9.99274	1.01281	4.56035	66.22		330	325	161	158	274	59	0.0149161	0.055656	0.00101303	-751.064
517	2021	1155	7.05186	330200	0.946178	25.1471	0.822551	-0.00483793	0.626571	0	0	11.2053	42.4243	0	0.5	0.675135	0.766704	9.58467	10.4007	0.846378	4.56035	57.41		492	388	146	120	415	86	0.0137054	0.0511385		-7.82399
517	2022	656	6.48616	330200	0.838841	25.0183	0.852899	0.142861	-0.221336	0	0	11.2608	42.7	0	0.5	0.991121	0.698978	9.48955	10.4075	0.838841	4.56035	53.96		302	179	70	60	275	72	0.0121506	0.0453372		587.639
518	2008	365	5.8999	320281	1.11411	20.4697	0.107216	0.0885128	-0.362183	1	0	10.3412	55	0		0.875606	0.989254	6.64424	6.15449	0.582055	1.88343											0.00291716	-2.78818
518	2009	413	6.02345	320281	0.747799	20.4392	0.0535642	0.0757257	0.081764	1	0	10.4475	53.9	0		0.927558	1.01238	7.85278	6.17378	0.675647	1.88343											0.00506161	0.800136
518	2010	392	5.97126	320281	1.08282	20.6846	0.0855663	0.227039	0.073622	1	0	10.6317	52.5	0	0.5	0.816178	0.780941	7.95095	6.27459	0.825706	1.88343												11.6244
518	2011	384	5.95064	320281	0.961881	20.6927	0.055853	0.0206901	0.171684	1	0	10.8018	51.3	0		0.637721	0.939013	7.96706	6.45143	0.620442	1.88343			56	240	10	45	46	43				-19.2768
518	2012	471	6.15486	320281	0.909357	20.6321	0.0904971	0.0597725	0.075059	1	0	10.8978	50.17	0		0.852615	0.90906	7.89896	6.42486	0.323153	1.88343			306	207	9	122	62	71			0.00802506	5.54061
518	2013	424	6.04973	320281	0.909695	20.528	0.111607	-0.0231164	-0.20468	1	0	10.998	49.2	0		0.781582	0.925612	7.92377	6.25182	0.909695	1.88343		78.7736		180	19	108	59	58			0.0091604	-7.08368
518	2014	389	5.96358	320281	0.913269	20.5225	0.117947	0.024557	0.155623	1	0	11.0835	47.4041	0		0.798773	0.828172	7.98084	6.42468	0.657036	1.88343		78.92		208	19	66	50	46			0.00972347	-7.58484
518	2017	280	5.63479	320281	0.800606	20.6524	0.274877	-0.0115774	0.057258	1	0	11.3606	45.0157	0		0.801549	0.621885	8.18292	7.03747	0.628115	1.88343		72.86		123	14	67	25	51			0.0108296	-23.6443
518	2018	314	5.74939	320281	0.797998	20.6463	0.305737	0.0243735	0.142924	1	0	11.436	44.5	0		0.567568	0.79469	8.17155	7.10594	0.844385	1.88343		76.75		158	18	68	21	49			0.0135913	2.0467
518	2019	331	5.80212	320281	0.584047	20.6353	0.278996	0.0640214	0.056545	1	0	11.5092	44.4	0		0.631287	0.515715	8.20251	7.13743	0.779063	1.88343		74.62		144	17	89	23	58			0.0633079	0.19842
518	2020	288	5.66296	320281	0.731967	20.5293	0.168336	0.121686	0.209442	1	0	11.5398	43.1	0		0.573783	0.606062	8.15474	7.40418	0.390802	1.88343		73.96		128	12	79	22	47			0.0494167	0.913708
518	2021	254	5.53733	320281	0.588298	20.4993	0.190834	0.000194735	-0.305575	1	0	11.6645	44.4943	0		0.677038	0.786646	8.22989	7.11688	0.608544	1.88343		72.04		110	16	71	22	35				0.729161
518	2022	250	5.52146	320281	0.519866	20.4196	0.195891	0.00659251	-0.23026	1	0	11.7189	45.5	0		0.492255	0.672692	8.18346	6.87135	0.520684	1.88343		70.4		113	15	74	23	25				1.03898
519	2008	1504	7.31588	430300	0.995919	19.9599	0.252087	-0.0893815	0.253132	0	1	9.35487	44.2	0	1.5	1.14949	0.777852	7.71605	5.99421	0.540905	6.34408									0.0214835	0.0395168		3.45427
519	2009	1577	7.36328	430300	0.804936	20.0578	0.316073	-0.0407378	-0.010689	0	1	9.47729	43.5	0		0.782823	1.02673	7.74531	5.96581	0.515302	6.34408									0.0173637	0.0319388		-0.799509
519	2010	1492	7.30787	430300	1.03973	19.9901	0.245625	-0.0305658	0.196263	0	1	9.68271	45.8	0	0.5	0.927544	0.839271	7.96989	6.17362	0.629367	6.34408									0.0224286	0.0412553	0.0038831	5.20336
519	2011	1482	7.30115	430300	0.907474	19.9727	0.256212	-0.039842	0.000716	0	1	9.88683	47.6	0		0.879389	0.718557	8.00935	6.18716	0.755213	6.34408			1295	1220	26	79	27	130	0.0195756	0.0360074	0.00515454	-0.0595138
519	2012	1450	7.27932	430300	0.810967	19.9771	0.252177	0.0108831	-0.132289	0	1	10.0058	47.42	0	3.5	0.883358	0.946499	7.85767	6.05807	0.779063	6.34408			1243	1192	28	79	23	128	0.0174938	0.0321781	0.00599323	1.51145
519	2013	4514	8.41494	430300	0.904244	22.3163	0.266653	-0.0252813	2.77995	0	1	10.1114	47	0		0.941995	0.802771	7.93132	7.25229	0.563823	6.34408			3294	3841	44	253	90	286	0.0195059	0.0358792	0.0164981	-78.3428
519	2014	4620	8.43815	430300	0.628614	22.3142	0.187715	-0.0404727	-0.021418	0	1	10.205	46.1661	0	1	0.585007	0.579596	7.97882	7.21265	0.53439	6.34408			3370	3953	36	258	85	288	0.0135602	0.0249426	0.0174212	51.3503
519	2017	8838	9.08682	430300	0.620442	22.9983	0.226262	0.0551965	0.256374	0	1	10.4313	41.7235	0	1	0.607585	0.827822	7.94723	7.71906	0.725724	6.34408	14.01		5485	6807	92	1136	146	657	0.0133839	0.0246183	0.0205195	-12.6093
519	2018	8084	8.99764	430300	0.643201	23.0672	0.245685	0.143806	0.037321	0	1	10.503	39.68	0		0.744547	0.709014	8.02631	7.80601	0.698139	6.34408	21.6	78.4		5360	104	1150	169	1301	0.0138748	0.0255214	0.0236486	-1.84698
519	2019	8342	9.02906	430300	0.825706	23.1222	0.256386	0.0828303	0.074298	0	1	10.5904	37.6	0	0.5	0.615649	0.847846	8.12493	7.86287	0.719362	6.34408	23.67	76.33		5309	135	1406	186	1306	0.0178117	0.032763	0.0265634	2.04618
519	2020	8496	9.04735	430300	0.744807	23.222	0.29993	0.148218	0.21448	0	1	10.6402	38.1	0		0.785989	0.527035	8.16244	8.03876	0.675655	6.34408	25.42	74.59		5689	135	1599	176	897	0.0160666	0.029553	0.0255964	23.9251
519	2021	8585	9.05777	430300	0.692076	23.3645	0.357772	0.112138	0.162563	0	1	10.7378	39.3506	0		0.704969	0.723453	8.19854	8.17629	0.359843	6.34408	27.49	72.51		5817	142	1687	172	767	0.0149291	0.0274607		4.54621
519	2022	8510	9.049	430300	0.451129	23.4315	0.350022	0.0254867	-0.106482	0	1	10.7928	39.4	0	1	0.743189	0.503971	8.11043	8.06256	0.588298	6.34408	28.99	71		5646	135	1793	166	770	0.00973154	0.0179002		28.6809
520	2008	10276	9.23757	420100	0.814939	22.4719	0.72901	0.0128031	0.140955	0	1	9.33511	43.8	0		1.11236	0.821423	8.35381	7.07533	0.557044	6.11037									0.0101252	0.000810775		-4.73242
520	2009	10711	9.27903	420100	0.749139	22.5689	0.821311	-0.021981	-0.35728	0	1	9.46971	46.6	0		0.885006	1.21434	8.00452	6.59679	0.892591	6.11037									0.00930765	0.000745312		-93.7883
520	2010	10397	9.24927	420100	0.789172	22.7744	0.853835	-0.0220593	0.321374	0	1	9.67832	48.6	0		0.970191	0.834857	8.03568	6.86809	0.614851	6.11037									0.00980504	0.00078514		-52.5587
520	2011	9637	9.17337	420100	0.771483	22.9007	0.947168	0.00642177	0.126354	0	1	9.88493	50	0		0.675553	0.825228	8.09053	6.99651	0.661076	6.11037			8135					9637	0.00958526	0.000767542		116.737
520	2012	3583	8.18396	420100	1.02457	22.3807	0.947168	0.0071235	-0.176619	0	1	10.0101	50.31	0		0.90011	0.876296	7.16061	7.30711	0.674015	6.11037			2611					3583	0.0127297	0.00101933		-232.592
520	2013	2204	7.69803	420100	0.938949	20.3421	0.947168	0.249457	-0.357618	1	1	10.1183	49.3	0	1	0.863392	0.770725	7.00148	7.28499	0.999895	6.11037			1439	1370	87		65	682	0.0116659	0.000934152		-88.7931
520	2014	913	6.81674	420100	0.857553	20.0578	0.753074	-0.171999	-0.274941	1	1	10.2175	46.9422	0		0.556955	0.702162	7.66184	7.47104	0.676259	6.11037			405	530	38		125	220	0.0106546	0.000853172		-105.943
520	2017	460	6.13123	420100	0.631673	20.0712	0.391237	0.104812	0.16898	0	0	10.4767	43.5248	0		0.557311	0.72979	8.76367	7.68791	0.638101	6.11037			219	167	21	178	51	43	0.0078482	0.000628446		-0.41707
520	2018	350	5.85793	420100	0.85336	20.26	0.399409	0.249457	0.00974	0	0	10.5807	43.41	0	1	0.789557	0.705641	8.75497	7.70345	0.708387	6.11037			167	129	16	135	38	32	0.0106025	0.000849		-2.63572
520	2019	293	5.68017	420100	0.817089	20.2493	0.343084	0.0838866	-0.057234	0	0	10.7327	41.7	0		0.837505	0.8267	8.82042	7.72651	0.552711	6.11037			139	104	15	116	31	27	0.0101519	0.000812915		-6.05545
520	2020	272	5.6058	420100	0.811712	20.2669	0.33569	0.043747	-0.097584	0	0	10.6792	39.2	0	0.5	0.785285	0.742037	8.70321	7.6471	0.262563	6.11037			126	101	15	104	26	26	0.0100851	0.000807565		-1.41637
520	2021	119	4.77912	420100	0.741091	20.507	0.356578	0.112507	0.307343	0	0	10.82	37.896	0	0.5	0.540598	0.73911	8.92399	8.30164	0.809019	6.11037			25	33	11	37	20	18	0.00920766	0.000737305		-4.59503
520	2022	113	4.72739	420100	0.741798	20.4656	0.28357	0.116578	0.114647	0	0	10.8918	39.5	0		0.68825	0.510327	8.7757	8.36354	0.737551	6.11037			24	29	11	34	22	17	0.00921644	0.000738008		4.23173
521	2008	3493	8.15852	340100	1.13948	21.9442	0.682342	0.0560186	0.110383	0	1	9.08836	46.6	0		1.14516	1.13877	8.35004	8.17178	0.822	4.93719										0.00222666	0.00188409	41.7381
521	2009	3394	8.12976	340100	1.06321	22.2892	0.718073	-0.00154374	0.45855	0	1	9.2166	48.7	0	2.5	0.694787	0.894184	8.44232	8.54941	0.519274	4.93719										0.00207762	0.00321993	-39.2573
521	2010	3796	8.2417	340100	0.776458	22.6856	0.614091	0.0525659	0.300892	0	1	9.42217	52.1	0	0.5	1.03525	0.78641	8.54591	8.75229	0.708387	4.93719										0.00151727	0.00181894	-106.039
521	2011	4048	8.30598	340100	0.924305	22.7518	0.624569	-0.0546104	0.094435	0	1	9.63565	54.3	0	3	0.737999	0.880919	8.28934	8.80533	0.748185	4.93719			1419	2043	148	458	834	565		0.00180618	0.00363086	2.23099
521	2012	15070	9.62046	340100	0.997747	22.7884	0.621935	0.0532027	0.033638	0	1	9.75337	54.64	0	0.5	0.643256	1.04568	8.03072	8.17645	0.588298	4.93719	12.64		10380	10031	226	627	3164	1022		0.00194969	0.00379633	-11.5678
521	2013	13256	9.49221	340100	0.734589	22.8659	0.623602	0.0632459	0.132381	0	1	9.86419	54.6	0		0.706323	0.647354	8.08745	8.36989	0.519349	4.93719	14.6349	85.3651		8265	200	765	3616	410		0.00143546	0.00297577	6.38314
521	2014	14352	9.57164	340100	0.572529	22.9215	0.61834	0.0183664	0.021432	0	1	9.94505	53.1335	0		0.894909	0.77635	8.16133	8.34699	0.88472	4.93719	15.69	84.31		9587	192	764	3379	430		0.00111878	0.00483464	10.0408
521	2017	17179	9.75144	340100	0.668107	23.4934	0.676899	-0.034552	0.34093	0	1	10.2043	47.5175	0		0.656276	0.644375	8.41613	8.69215	0.84963	4.93719	16.02	83.98		10706	237	2269	3596	371		0.00130555	0.0477131	1.59863
521	2018	16520	9.71233	340100	0.506196	23.4681	0.66999	-0.0141732	0.041241	0	1	10.3092	46.13	0		0.583339	0.773565	8.39229	8.73771	0.413521	4.93719	17.44	82.56		10357	238	2278	3250	397		0.000989156	0.0528051	48.4897
521	2019	14017	9.54803	340100	0.787882	23.3767	0.640058	0.090479	-0.053568	0	1	10.5217	41.3	0		0.782645	0.632933	8.39977	8.7456	0.839669	4.93719	19.2	80.79		8319	235	2243	2831	389		0.0015396	0.055088	13.9149
521	2020	14907	9.60959	340100	0.488985	23.5023	0.69186	0.0871568	-0.070391	0	1	10.5631	40.5	0	1.5	0.664272	0.657525	8.46242	8.63568	1.06585	4.93719	16.65	83.35		8718	192	2255	3395	347		0.000955524	0.0345427	85.7576
521	2021	12815	9.45837	340100	0.519274	23.4439	0.671189	0.0105937	0.171881	0	1	10.668	40.9998	0	0.5	0.584594	0.561285	8.65166	8.87083	0.41502	4.93719	19.9	80.1		7200	195	2273	2822	325		0.00101471		23.7608
521	2022	14322	9.56955	340100	0.793239	23.5083	0.658092	0.0904397	0.121015	0	1	10.7154	41.3	0		0.530059	0.622522	8.70228	8.9333	0.451129	4.93719	19.33	80.67		7605	278	1891	3963	585		0.00155007		-15.6328
523	2008	634	6.45205	440100	0.749955	20.325	0.321461	0.0457963	0.117435	0	1	10.5132	51.6	0	1	1.01803	1.09505	8.00488	7.66758	0.656384	2.88043										0.00706073		1.98459
523	2009	625	6.43775	440100	0.842	20.4468	0.38723	0.0966568	-0.058875	0	1	10.5836	49.2	0	1	0.74238	1.04722	7.80429	7.61908	0.847079	2.88043										0.00792733		2.74176
523	2010	598	6.39359	440100	0.945384	20.6529	0.489093	0.0606696	0.331772	0	1	10.7367	50	0	1	0.946136	0.67281	8.02823	7.93241	0.606815	2.88043										0.00890067	0.00200336	0.913365
523	2011	596	6.39024	440100	0.874161	21.1407	0.345721	-0.0580638	0.587855	0	1	10.882	49.7	0	1	0.643491	0.819864	8.11546	8.39771	0.451129	2.88043			215	236	13	131	102	114		0.00823012	0.000826516	-48.5476
523	2012	780	6.65929	440100	0.776215	21.3333	0.449016	-0.0152208	0.575136	0	1	10.952	48.54	1	1	0.639643	0.828929	8.07457	8.72683	1.08612	2.88043	13.59		519	459	20	162	80	59		0.00730797	0.000552992	-2.50894
523	2013	739	6.6053	440100	0.680482	21.6379	0.58191	0.0498206	0.268269	0	1	11.0425	47.3	1	1	0.933677	0.841246	8.13519	8.89181	1.00202	2.88043	14.3437		465	381	23	123	92	120		0.00640665	0.000362981	25.3042
523	2014	704	6.55678	440100	0.677507	21.8257	0.642641	-0.0151407	0.323422	0	1	11.1245	46.3351	1	1	0.994591	1.00126	8.13032	9.20135	0.744807	2.88043	14.4886		438	399	28	83	82	112		0.00637864		-0.530088
523	2017	848	6.74288	440100	0.565865	22.2945	0.617673	-0.0331874	0.199196	0	1	11.4043	42.3699	1	1	0.727552	0.697724	8.31705	9.89506	0.591002	2.88043	30.42		395	317	44	124	84	279		0.00532755	0.0736247	-0.975552
523	2018	834	6.72623	440100	0.582055	22.5497	0.732223	-0.0765856	-0.51402	0	1	11.4853	41.83	1	1	0.621566	0.535514	8.32353	9.18553	0.708387	2.88043	33.82		372	302	46	125	146	215		0.00547998	0.0406328	15.3869
523	2019	1055	6.9613	440100	0.612199	22.6982	0.791522	-0.0772671	0.001074	0	1	11.5868	40.4	1	1	0.776746	0.78116	8.30737	9.04618	0.61092	2.88043	33.46		462	386	59	156	218	236		0.00576378	0.0365904	-11.1207
523	2020	1113	7.01481	440100	0.657036	21.9469	0.947168	-0.171999	-0.423046	0	1	11.6151	39.2	1	1	0.834853	0.693123	7.87574	8.47332	0.669352	2.88043	31.27		507	518	55	89	277	174		0.00618591	0.0284068	-65.6267
523	2021	850	6.74524	440100	0.727658	21.7192	0.622115	-0.0523065	-0.220096	0	1	11.731	40.379	1	1	0.60011	0.525255	7.7986	8.33022	1.01281	2.88043	24.24		412	346	38	102	140	224		0.00685081		-228.201
523	2022	787	6.66823	440100	0.535614	21.5731	0.585034	-0.134557	-0.037651	0	1	11.7685	40.9	1	1	0.54062	0.752881	8.52736	8.33476	1.13948	2.88043	26.8		366	297	32	125	173	160		0.00504274		-11.3031
524	2008	1425	7.26193	440100	1.13948	20.5203	0.246785	0.0412683	-0.161051	0	1	10.5132	51.6	0	1	1.00747	1.06639	7.27217	5.84045	0.355648	2.88043									0.0175269	0.00284033		-8.02537
524	2009	1337	7.19818	440100	0.966423	20.5106	0.242701	0.00652051	-0.175238	0	1	10.5836	49.2	0	1	1.03927	0.985551	7.30617	5.68588	0.727805	2.88043									0.014865	0.00240895		1.03341
524	2010	1213	7.10085	440100	0.644341	20.4182	0.180748	0.0666416	0.213248	0	1	10.7367	50	0	1	0.701368	0.912241	7.5381	5.93298	0.27538	2.88043									0.00991088	0.00160611		-0.946189
524	2011	1171	7.06561	440100	0.684077	20.3897	0.173977	0.113748	0.158814	0	1	10.882	49.7	0	1	1.05643	0.899789	7.66562	6.10206	0.744807	2.88043			276		35	642	37	84	0.0105221	0.00170516		-0.000844317
524	2012	1154	7.05099	440100	0.759156	20.4234	0.177834	0.120835	0.058999	0	1	10.952	48.54	1	1	0.833587	0.783369	7.58058	6.17077	0.639227	2.88043		64.12	324	635	37	355	42	85	0.0116769	0.00189231		-0.841516
524	2013	1125	7.02554	440100	0.783864	20.4504	0.160154	0.0718383	-0.036832	0	1	11.0425	47.3	1	1	0.58674	0.620198	7.35608	6.1491	0.817089	2.88043		91.4668		631	31	338	44	81	0.0120569	0.0019539		12.8592
524	2014	994	6.90174	440100	0.7654	20.4761	0.29115	0.0634364	-0.046958	0	1	11.1245	46.3351	1	1	0.981909	0.776762	7.26943	6.16567	0.825463	2.88043		90.845		544	30	307	42	71	0.0117729	0.00190787		8.28619
524	2017	5549	8.62137	440100	0.748	22.2135	0.419242	0.114941	2.77995	0	1	11.4043	42.3699	1	1	0.825966	0.723604	8.16409	8.34627	0.930157	2.88043	23.46	76.54		3366	326	496	892	469	0.0115053	0.0018645	6.4244e-05	-6.46561
524	2018	5919	8.68592	440100	0.491118	22.2457	0.432239	0.0539023	0.107297	0	1	11.4853	41.83	1	1	0.629687	0.785211	8.19588	8.41982	0.83489	2.88043	24.64	75.37		3663	339	448	992	477	0.00755409	0.00122418	0.00249326	-72.6958
524	2019	6116	8.71866	440100	0.754859	22.2854	0.425437	0.0659128	0.126342	1	1	11.5868	40.4	1	1	0.665985	0.634567	8.25874	8.51728	0.920159	2.88043	26.21	73.79		3065	362	549	1528	612	0.0116108	0.0018816	0.00414703	40.4047
524	2020	5389	8.59212	440100	0.609528	21.9814	0.321346	-0.12159	-0.574356	0	1	11.6151	39.2	1	1	0.540589	0.615586	7.71437	7.13962	0.41502	2.88043	27.45	72.56		2709	377	628	1211	464	0.00937541	0.00151934	0.00407949	15.2654
524	2021	4843	8.48529	440100	0.591002	21.8668	0.283611	-0.031532	-0.187075	0	1	11.731	40.379	1	1	0.745674	0.65984	9.18987	6.98753	0.552711	2.88043	25.07	74.93		2437	344	561	931	570	0.00909045	0.00147316		-3.51286
524	2022	4515	8.41516	440100	0.695141	21.8174	0.310567	-0.0163034	-0.322189	0	1	11.7685	40.9	1	1	0.752699	0.692305	9.10116	6.63756	0.680482	2.88043	23.83	76.16		2282	287	593	970	383	0.0106923	0.00173274		20.5807
526	2012	82	4.40672	350200	1.07091	19.1294	0.201354	-0.0285992	2.77995	0	0	9.88846	51.71	0	2	0.700891	1.02674	8.6848	6.58565	0.661076	4.26824	88.89				6	1	2	9	0.0763187			-6.65922
526	2013	82	4.40672	350200	0.836197	19.1036	0.214055	-0.0224654	-0.574356	0	0	9.9928	52	0		0.835011	0.858125	8.84908	5.77045	0.609528	4.26824	88.889				6	1	2	9	0.059592			1.89333
526	2014	82	4.40672	350200	0.770441	19.1178	0.214994	0.0629007	0.849454	0	0	10.0881	52.0265	0	1	0.802269	0.953137	8.7877	4.98186	0.451129	4.26824	88.24				5	1	2	9	0.0549059			-0.897141
526	2017	15227	9.63083	350200	0.899248	22.0001	0.947168	0.0990994	1.15142	0	1	10.3792	47.7107	0	0.5	0.83089	0.732141	7.87069	7.13206	0.631673	4.26824	73.99	26.01			211	38	2667	12311	0.0640853			7.35307
526	2018	14392	9.57443	350200	0.790968	22.0185	0.947168	0.0668113	0.028882	0	1	10.4858	48.13	0	1	0.620325	0.582376	8.2612	7.18987	0.75964	4.26824	73.56	26.45			307	46	2463	11576	0.0563687		0.0156609	0.850359
526	2019	14098	9.55379	350200	0.795206	22.0032	0.947168	0.0691559	0.034272	0	1	10.6548	48.5	0	1.5	0.704913	0.598665	8.05743	7.23973	0.612199	4.26824	73.52		443		286	44	2305	11463	0.0566707		0.0130896	2.7982
526	2020	11442	9.34505	350200	0.727226	21.9803	0.947168	0.0475939	-0.187857	0	0	10.6898	46.3	0	0.5	0.815893	0.524578	7.76423	7.10714	0.587878	4.26824	73.16		342		189	44	1824	9385	0.0518261		0.0134702	15.2056
526	2021	6713	8.8118	350200	0.611123	21.9655	0.880037	-0.0251121	0.040967	0	0	10.7957	46.8473	0		0.676055	0.713516	7.62501	7.41357	0.565865	4.26824	74.86		180		167	37	626	5883	0.043552			-98.5978
526	2022	4614	8.43685	350200	0.794752	21.8806	0.866953	0.0680317	-0.28932	0	0	10.8801	47.2	0		0.7358	0.589894	7.5256	7.25764	0.512077	4.26824	74.56		111		136	27	500	3951	0.0566384			4.74458
528	2008	9419	9.15048	450200	0.995919	22.5594	0.577239	-0.0929463	0.220716	0	1	8.85666	42.4	0		1.14949	0.777852	8.14431	8.4214	0.535128	4.82901									0.0214835	0.0395168	0.0634377	-18.0949
528	2009	9909	9.2012	450200	0.804936	22.9814	0.570544	0.160831	0.098678	0	1	8.95663	43.6	0	0.5	0.782823	1.02673	8.07578	8.46787	0.451129	4.82901									0.0173637	0.0319388	0.0412624	23.7144
528	2010	12351	9.42149	450200	1.03973	23.6462	0.544765	0.0369208	0.509004	0	1	9.16637	47.1	0		0.927544	0.839271	8.14277	8.74848	0.813071	4.82901									0.0224286	0.0412553	0.0331757	-187.079
528	2011	13362	9.50017	450200	0.907474	23.8479	0.589365	-0.0887755	0.163486	0	1	9.36913	48.4	0	0.5	0.879389	0.718557	8.11548	8.846	0.793239	4.82901	25.67	50.59	3171	5916		1464		5982	0.0195756	0.0360074	0.0314513	-127.073
528	2012	13325	9.4974	450200	0.810967	23.8405	0.586932	0.0255697	-0.293575	0	1	9.4754	47.93	0	0.5	0.883358	0.946499	7.82869	8.48595	0.538409	4.82901	27.04	45.9	3605	7810	316	1752	897	2550	0.0174938	0.0321781	0.0228304	36.8091
528	2013	12269	9.41483	450200	0.904244	23.8225	0.577607	0.0488481	-0.003561	0	1	9.57844	47.7	0	0.5	0.941995	0.802771	7.80857	8.51063	0.329365	4.82901	29.5786	70.4214		6705	323	1739	1072	2430	0.0195059	0.0358792	0.0229126	-81.9806
528	2014	10657	9.27397	450200	0.628614	23.7583	0.561288	0.0266535	-0.182069	0	1	9.65969	46.7365	0		0.585007	0.579596	7.8258	8.39144	0.807729	4.82901	35.07	64.93		5263	261	1718	1033	2382	0.0135602	0.0249426	0.0200366	84.9655
528	2017	8420	9.03837	450200	0.620442	23.7986	0.579048	0.0439838	0.607934	0	1	9.82678	40.2243	0	3	0.607585	0.827822	7.94723	8.5996	0.643201	4.82901	36.29	63.7		4440	234	1569	900	1277	0.0133839	0.0246183	0.0176526	106.28
528	2018	9807	9.19085	450200	0.643201	23.9895	0.614775	0.0241831	0.605513	0	1	9.92096	39.67	0	1	0.744547	0.709014	8.02631	8.99148	0.623472	4.82901	35.19	64.81		5151	213	1887	1065	1491	0.0138748	0.0255214	0.021345	-129.254
528	2019	10334	9.24319	450200	0.825706	24.1198	0.637307	0.0622062	0.060407	0	1	9.96351	33.3	0	1.5	0.615649	0.847846	8.12493	9.02051	1.13948	4.82901	39.73	60.28		5049	257	2215	1081	1732	0.0178117	0.032763	0.022556	7.57869
528	2020	13152	9.48433	450200	0.744807	24.2499	0.649732	0.0590355	0.199468	0	1	10.0059	32.1	0		0.785989	0.527035	8.16244	9.08013	0.519274	4.82901	33.57	66.43		5386	329	2252	3089	2096	0.0160666	0.029553	0.0218746	418.706
528	2021	17122	9.74812	450200	0.692076	24.4229	0.600767	0.0209355	0.247719	1	1	10.1162	33.0946	0	1	0.704969	0.723453	8.19854	9.14758	0.61092	4.82901	33.11	66.88		7347	366	2793	3900	2716	0.0149291	0.0274607		-489.931
528	2022	16488	9.71039	450200	0.451129	24.4671	0.593573	0.0226885	-0.077385	1	1	10.1774	34	0	2	0.743189	0.503971	8.11043	9.07566	1.03886	4.82901	36.08	63.93		6767	402	3107	3624	2588	0.00973154	0.0179002		235.029
529	2008	980	6.88755	440100	1.02364	20.7395	0.411897	-0.005278	-0.130699	0	1	10.5132	51.6	0	1	0.89557	1.14317	6.64424	5.629	0.520684	2.88043												-63.4847
529	2009	985	6.89264	440100	1.02192	20.6521	0.295416	0.0770115	2.77995	0	1	10.5836	49.2	0	1	1.00558	1.01	8.04601	7.50486	0.876647	2.88043												-0.353314
529	2010	950	6.85646	440100	0.870711	20.7162	0.27863	0.05748	0.136762	0	1	10.7367	50	0	1	0.671905	0.691912	8.46101	7.65206	0.670856	2.88043												3.38728
529	2011	971	6.87833	440100	0.662564	20.8252	0.291967	0.107419	0.122265	0	1	10.882	49.7	0	1	0.963828	0.796252	8.61203	7.7515	0.519274	2.88043	14.42		831	403	62	169	130	207				-0.812657
529	2012	992	6.89972	440100	0.799067	20.9102	0.298454	0.0460994	0.13084	0	1	10.952	48.54	1	1	0.861257	1.0688	8.52352	7.86251	0.827139	2.88043	15.62		674	431	77	172	124	188				0.85621
529	2013	1028	6.93537	440100	0.922194	20.9891	0.293831	0.026629	0.176151	0	1	11.0425	47.3	1	1	0.745757	0.854626	8.57501	8.00575	0.675655	2.88043	16.3424	83.6576		490	76	165	118	179				7.16363
529	2014	1283	7.15696	440100	0.712197	21.1105	0.270361	0.100622	0.016476	0	1	11.1245	46.3351	1	1	0.638551	0.832581	8.5108	7.92005	0.506196	2.88043	18.12	81.88		395	73	166	116	176				-11.1346
529	2017	902	6.80461	440100	0.839669	21.4377	0.291799	0.142214	0.115302	0	1	11.4043	42.3699	1	1	0.695107	0.737047	8.69545	8.30235	0.744807	2.88043	20.62	79.38		447	64	75	104	212				-7.68748
529	2018	1749	7.4668	440100	0.751681	21.4692	0.256164	0.0603483	0.083639	0	1	11.4853	41.83	1	1	0.805977	0.597452	8.81393	8.05822	0.844385	2.88043	17.1	82.91		353	194	157	439	606				4.49102
529	2019	1647	7.40671	440100	0.607047	21.6662	0.301763	0.0580503	0.20832	0	1	11.5868	40.4	1	1	0.60423	0.491951	8.82792	8.28064	0.70535	2.88043	17.6	82.39		651	181	137	364	314				-12.5321
529	2020	1743	7.46336	440100	0.650487	22.0399	0.452043	0.15428	0.124329	0	1	11.6151	39.2	1	1	0.567941	0.701272	9.00975	8.37485	0.508575	2.88043	17.78	82.22		536	190	75	400	542			0.00244434	-20.2686
529	2021	1675	7.42357	440100	0.729782	22.2731	0.486451	0.0423103	0.071595	0	1	11.731	40.379	1	1	0.697531	0.722111	9.06446	8.44521	0.813071	2.88043	20.3	79.7		642	168	129	366	370				10.4168
529	2022	785	6.66568	440100	0.710277	22.4682	0.468019	0.0427981	-0.060425	0	1	11.7685	40.9	1	1	0.549319	0.696784	9.00081	8.71936	0.567811	2.88043	25.35	74.65		376	47	117	74	171				89.951
530	2008	1120	7.02108	210200	1.06585	21.7238	0.360596	0.0261809	-0.084959	1	1	9.52286	55.8	0	1	0.823976	0.939922	7.71605	7.7147	0.620442	5.30653									0.0229921	0.0422917		16.7446
530	2009	1159	7.05531	210200	0.78117	21.7188	0.343341	0.0731996	-0.078559	1	1	9.62987	52	0	1	0.903398	0.70639	7.74531	7.61983	0.713395	5.30653									0.016851	0.0309958		5.71324
530	2010	1161	7.05704	210200	0.770862	21.7922	0.375602	0.0590291	0.072415	1	1	9.82321	54.1	0	1	1.13165	0.864916	7.96989	7.69042	0.88472	5.30653									0.0166287	0.0305868	0.0058546	2.49371
530	2011	1306	7.17472	210200	0.666386	21.8396	0.395404	0.0551349	0.245884	1	1	10.009	54.7	0	1	0.736601	0.719943	8.00935	7.8557	0.793239	5.30653			451	658		294	213	141	0.014375	0.0264413	0.00601068	-1.63894
530	2012	2133	7.66528	210200	0.727273	21.8007	0.349769	-0.0227636	-0.18316	1	1	10.1205	53.25	0	1	0.788736	0.818778	7.85767	7.40255	0.744807	5.30653			1463	1087		403	315	328	0.0156884	0.0288573	0.0269952	15.6699
530	2013	2126	7.662	210200	0.800371	21.8109	0.322938	0.00257144	0.00902	0	1	10.2115	52.7	0	1	0.763949	0.796456	7.90061	7.41495	0.659516	5.30653	28.222	71.778		1263		234	314	315	0.0172652	0.0317577	0.0264643	15.9636
530	2014	2030	7.61579	210200	0.770434	21.8397	0.324261	0.00933085	-0.071623	0	1	10.2621	50.2492	1	1	0.696934	0.874187	7.95493	7.35963	0.666135	5.30653	29.01	70.99		1177		244	325	284	0.0166194	0.0305698	0.0240903	11.3836
530	2017	1726	7.45356	210200	0.822	22.4495	0.378105	-0.0368754	0.168708	0	0	10.0609	39.2999	1	1	0.586239	0.806669	8.0973	7.75896	0.904244	5.30653	32.61	67.39		933	37	268	263	225	0.0177318	0.0326159	0.0166907	38.3263
530	2018	1674	7.42297	210200	0.535128	22.4404	0.378905	-0.0214892	-0.054647	0	0	10.1392	39.6	1	1	0.730991	0.799326	8.07924	7.7126	0.450762	5.30653	33.09	66.91		915	35	263	258	203	0.0115435	0.0212332	0.0136062	-15.745
530	2019	1582	7.36645	210200	0.469886	22.4326	0.374875	0.00229754	-0.068265	0	0	10.123	38.3	1	1	0.650419	0.710893	8.09474	7.66642	0.424319	5.30653	33.82	66.18		861	33	253	242	193	0.0101362	0.0186445	0.011632	27.9414
530	2020	2487	7.81883	210200	0.707386	22.4605	0.392913	-0.00231317	-0.057092	0	0	10.1312	37.4	1	1	0.699612	0.64263	8.21077	7.39527	1.13948	5.30653	31.81	68.19		1337	54	268	336	492	0.0152594	0.0280682	0.0100998	1.95419
530	2021	2485	7.81803	210200	0.772559	22.47	0.468318	0.000264702	0.209545	0	0	10.225	39.4257	1	1	0.493914	0.787287	8.29787	7.58897	0.515302	5.30653	31.95	68.05		1299	55	304	338	489	0.0166653	0.0306541		-20.2214
530	2022	2158	7.67694	210200	0.708387	22.7517	0.597436	-0.00739908	0.384776	0	0	10.2742	40.6	1	1	0.585163	0.589518	8.18601	7.95615	0.42872	5.30653	34.53	65.47		1268	47	306	241	296	0.015281	0.0281079		-59.4175
531	2008	793	6.67582	440100	1.01281	22.3845	0.702541	0.0265413	0.294006	0	1	10.5132	51.6	0	1	0.859424	0.830486	7.77818	8.33093	0.924305	2.88043									0.178653			34.4875
531	2009	776	6.65415	440100	0.996001	22.5589	0.657278	0.085337	0.027887	0	1	10.5836	49.2	0	1	0.700006	0.71092	7.82168	8.3713	0.61934	2.88043									0.175688			7.54158
531	2010	760	6.63332	440100	0.665453	22.5704	0.618082	0.0392127	0.043451	0	1	10.7367	50	0	1	0.833666	1.07894	7.98148	8.42427	0.920159	2.88043									0.117381			26.711
531	2011	1062	6.96791	440100	0.656384	22.5941	0.657995	0.113798	0.105995	0	1	10.882	49.7	0	1	0.929957	0.704163	8.13116	8.36497	0.538543	2.88043		47.27	191	531	36	174		321	0.115782			89.5403
531	2012	1058	6.96414	440100	0.995572	22.7897	0.6875	0.21369	-0.057192	0	1	10.952	48.54	1	1	0.651384	0.938041	8.11237	8.31112	0.874161	2.88043		39.41	214	519	36	169		334	0.175612			101.779
531	2013	1058	6.96414	440100	0.690709	22.8501	0.67673	0.166787	0.043476	0	1	11.0425	47.3	1	1	0.992697	1.016	8.16843	8.35747	0.311256	2.88043		41.8714	177	518	34	232		274	0.121836			-35.42
531	2014	1147	7.04491	440100	0.678692	22.7373	0.535875	0.0660984	0.339516	0	1	11.1245	46.3351	1	1	1.0138	0.7241	8.25323	8.61312	0.520684	2.88043		44.7	200	552	41	242		312	0.119717			59.7175
531	2017	1227	7.11233	440100	0.80251	22.9423	0.541766	0.054469	0.125222	0	1	11.4043	42.3699	1	1	0.548095	0.644678	8.33318	8.1883	0.534809	2.88043		42.05	194	656	50	315	25	181	0.141557			115.042
531	2018	1231	7.11558	440100	0.558514	23.0558	0.588476	0.041046	0.05178	0	1	11.4853	41.83	1	1	0.808936	0.49645	8.4511	8.24302	0.61092	2.88043		41.99	193	657	50	318	25	181	0.098518			35.467
531	2019	1185	7.0775	440100	0.776605	23.1767	0.602805	0.0651354	0.035156	0	1	11.5868	40.4	1	1	0.774571	0.848409	8.55966	8.29133	0.62655	2.88043		43.97	248	572	45	317	39	212	0.136988		0.00259216	67.3156
531	2020	1241	7.12367	440100	0.62655	23.3337	0.567491	0.0597492	0.072294	0	1	11.6151	39.2	1	1	0.618452	0.610556	8.53399	8.34907	1.02982	2.88043		38.84	252	557	55	180	39	410	0.110519		0.00148433	55.9267
531	2021	1230	7.11477	440100	0.675655	23.4948	0.634022	-0.0245825	0.134662	0	1	11.731	40.379	1	1	0.478609	0.70621	8.62805	8.46139	0.759812	2.88043		38.86	241	549	57	183	39	402	0.119181			-105.18
531	2022	1144	7.04229	440100	0.778755	23.4307	0.630542	-0.0159696	0.001015	0	1	11.7685	40.9	1	1	0.493553	0.571984	8.69663	8.48597	0.798947	2.88043		45.98	128	571	41	137	34	361	0.137367			-293.021
532	2008	821	6.71052	440400	1.13948	20.6115	0.192692	0.00974842	-0.035226	0	1	10.5132	51.6	0		0.981389	1.20837	7.77818	5.91841	0.592432	2.88043									0.160384			3.85165
532	2009	637	6.45677	440400	0.948785	20.7386	0.189438	0.0170804	-0.037358	0	1	10.5836	49.2	0	0.5	0.891584	0.917699	7.82168	6.00481	0.558527	2.88043									0.133543		0.0022525	4.76915
532	2010	657	6.48768	440400	0.820498	20.9358	0.205617	0.0185496	0.275855	0	1	10.7367	50	0		0.824265	0.775401	7.98148	6.23837	0.623472	2.88043									0.115487			2.11744
532	2011	717	6.57508	440400	0.896427	20.7404	0.18351	0.00569737	-0.163963	0	1	10.882	49.7	0	0.5	0.901498	0.890672	8.19163	6.01528	0.726555	2.88043	14.64		523	452	23	83	41	118	0.126174			-1.96322
532	2012	646	6.4708	440400	0.669871	20.6897	0.137633	0.0326598	-0.051376	0	1	10.952	48.54	0		0.889935	0.668385	7.52013	6.02104	0.776458	2.88043	16.57		438	351	25	100	30	140	0.0942855		0.00946691	6.20431
532	2013	650	6.47697	440400	0.861313	20.8039	0.187312	0.0338104	0.077926	0	1	11.0425	47.3	0		0.883913	0.770623	7.71499	6.09786	0.280844	2.88043	16.7692		440	378	25	83	33	128	0.121231		0.00972723	3.74748
532	2014	563	6.33328	440400	0.760615	20.8213	0.213197	0.0256778	-0.210485	0	1	11.1245	46.3351	0		0.671993	0.635178	7.5623	5.9386	0.614851	2.88043	15.81		384	315	27	73	26	122	0.107058		0.0062	1.72939
532	2017	645	6.46925	440400	0.539632	21.572	0.628915	0.054004	0.545473	0	1	11.4043	42.3699	0		0.553188	0.768618	7.96266	6.97126	0.927063	2.88043	28.53		461	347	29	82	29	158	0.0759542		0.00800315	35.2308
532	2018	635	6.45362	440400	0.82049	21.6715	0.6367	0.0394961	0.107033	0	1	11.4853	41.83	0		0.659935	0.599902	8.02083	7.06181	0.807729	2.88043	29.44		448	323	28	98	24	162	0.115485		0.00583852	12.7459
532	2019	610	6.41346	440400	0.781925	21.6513	0.599001	0.0594266	-0.184461	0	1	11.5868	40.4	0		0.795105	0.671612	8.14268	6.85846	1.08612	2.88043	33.28		407	311	26	109	24	140	0.110057		0.00593817	-5.76037
532	2020	648	6.47389	440400	0.848098	21.5691	0.493387	0.0696249	0.190596	0	1	11.6151	39.2	0		0.582871	0.577651	8.10912	7.01127	0.588298	2.88043	33.79		429	310	27	131	29	151	0.119371		0.0102986	-30.8166
532	2021	976	6.88346	440400	0.541596	21.7487	0.514095	0.0689139	0.224886	0	1	11.731	40.379	0		0.524377	0.551605	8.20782	7.00721	0.61092	2.88043	28.48		698	533	28	223	25	167	0.0762306			12.487
532	2022	376	5.92959	440400	0.558059	21.6197	0.437412	0.0430932	0.033889	0	1	11.7685	40.9	0		0.609972	0.6494	8.20001	7.38964	0.404712	2.88043	37.77		234	168	13	37	12	146	0.0785478			2.34631
533	2008	3500	8.16052	440600	1.13948	21.7473	0.764149	0.0414059	-0.108362	1	0	10.5132	51.6	0	0.5	1.14516	1.13877	8.35004	7.80056	0.395543	2.88043										0.00222666	0.00692691	12.8842
533	2009	3605	8.19008	440600	1.06321	21.668	0.662236	0.127468	-0.015904	1	0	10.5836	49.2	0		0.694787	0.894184	8.44232	7.76753	0.597481	2.88043										0.00207762	0.00543199	5.10849
533	2010	3622	8.19478	440600	0.776458	21.6029	0.596963	-0.00340975	0.028756	1	0	10.7367	50	0		1.03525	0.78641	8.54591	7.88207	0.620922	2.88043										0.00151727	0.00862278	41.8173
533	2011	2014	7.60788	440600	0.924305	21.5167	0.537735	-0.0256959	-0.285811	1	0	10.882	49.7	0		0.737999	0.880919	8.28934	7.8373	0.262563	2.88043	16.53		576	1007	66	51	459	407		0.00180618	0.0019764	0.505511
533	2013	3668	8.2074	440600	0.734589	22.0667	0.497427	0.0115714	0.170669	1	0	11.0425	47.3	0		0.706323	0.647354	8.08745	7.62464	0.737551	2.88043	23.2551		1482	1699	93	583	859	434		0.00143546	0.0170844	-81.0212
533	2014	4192	8.34093	440600	0.572529	22.0859	0.483665	-0.00470436	0.686157	1	0	11.1245	46.3351	0	0.5	0.894909	0.77635	8.16133	8.06942	0.643201	2.88043	23.85		1839	1656	95	502	1075	864		0.00111878	0.0295233	10.1854
533	2017	1562	7.35372	440600	0.668107	22.1971	0.500873	-0.0331572	0.905499	0	0	11.4043	42.3699	0		0.656276	0.644375	8.41613	9.28913	0.813784	2.88043	27.67		451	686	57	244	273	302		0.00130555	0.0139349	27.228
533	2018	1325	7.18917	440600	0.506196	21.6357	0.622565	-0.0156619	0.156344	1	0	11.4853	41.83	0		0.583339	0.773565	8.39229	9.51663	0.780605	2.88043	25.74		392	594	60	225	234	212		0.000989156	0.0236486	-49.2768
533	2019	1279	7.15383	440600	0.787882	21.5859	0.630724	0.0593356	-0.574356	1	0	11.5868	40.4	0		0.782645	0.632933	8.39977	7.59889	0.535614	2.88043	25.95		376	584	55	217	221	202		0.0015396	0.0247169	-3.80429
533	2020	1270	7.14677	440600	0.488985	21.6171	0.610891	0.015684	0.075685	1	0	11.6151	39.2	0	0.5	0.664272	0.657525	8.46242	7.67977	0.800606	2.88043	27.08		359	577	50	230	217	196		0.000955524	0.0243462	8.21005
533	2021	1245	7.12689	440600	0.519274	21.5882	0.657768	0.022909	-0.012818	0	0	11.731	40.379	0	0.5	0.584594	0.561285	8.65166	7.68091	0.632757	2.88043	27.71		354	567	40	226	212	200		0.00101471		20.7572
533	2022	1252	7.1325	440600	0.793239	21.6599	0.665328	0.0360875	0.215963	0	0	11.7685	40.9	0	0.5	0.530059	0.622522	8.70228	7.87784	1.13948	2.88043	27.4	72.6		588	32	194	155	283		0.00155007		6.08583
534	2008	614	6.41999	440500	1.11411	21.0723	0.511829	0.166562	-0.267845	0	0	10.5132	51.6	0		0.875606	0.989254	7.77818	6.74215	0.309062	2.88043												-12.1411
534	2009	548	6.30628	440500	0.747799	21.0169	0.512337	0.19942	0.554105	0	0	10.5836	49.2	0		0.927558	1.01238	7.82168	7.26193	0.922194	2.88043												35.0966
534	2010	648	6.47389	440500	1.08282	20.9238	0.46429	0.0206371	-0.438587	0	0	10.7367	50	0		0.816178	0.780941	8.74941	6.6087	0.535614	2.88043												17.6269
534	2011	702	6.55393	440500	0.961881	21.01	0.516649	-0.00103463	-0.359338	0	0	10.882	49.7	0		0.637721	0.939013	8.68011	6.13034	0.799067	2.88043			382	311	61	188		117				-1.99427
534	2012	520	6.25383	440500	0.909357	21.814	0.613467	0.0789549	2.19559	0	0	10.952	48.54	0	1	0.852615	0.90906	8.6848	7.43233	0.299552	2.88043			315	218	41	151		101				-8.0593
534	2013	506	6.22654	440500	0.909695	21.886	0.595931	0.179143	0.763064	0	0	11.0425	47.3	0	0.5	0.781582	0.925612	8.84908	7.81899	0.881713	2.88043				181	33	190		83				-42.5226
534	2014	457	6.12468	440500	0.913269	21.973	0.532798	0.0964338	-0.53077	0	0	11.1245	46.3351	0		0.798773	0.828172	8.7877	7.1137	0.670438	2.88043				196	30	152		79			0.00372563	-42.1851
534	2017	389	5.96358	440500	0.800606	21.6029	0.358626	0.027721	0.310627	1	0	11.4043	42.3699	0		0.801549	0.621885	9.37348	6.50544	0.53439	2.88043	43.7	56.3		129	38	125	30	67			0.0125942	3.45292
534	2018	324	5.78074	440500	0.797998	21.6795	0.409483	-0.0424808	0.012897	0	0	11.4853	41.83	0		0.567568	0.79469	9.39758	6.60096	0.779063	2.88043	60.49	39.51		45	27	133	18	101			0.0229048	5.96266
534	2019	861	6.75809	440500	0.584047	21.447	0.54041	0.0753284	1.12323	0	0	11.5868	40.4	0		0.631287	0.515715	8.20251	6.83	0.620442	2.88043	42.51	57.49		472	32	112	124	121			0.0425141	20.284
534	2020	890	6.79122	440500	0.731967	21.4774	0.53347	0.0669981	0.006974	0	0	11.6151	39.2	0		0.573783	0.606062	8.15474	6.79504	0.60823	2.88043	43.6	56.4		394	35	203	134	124			0.055828	-3.78554
534	2021	1038	6.94505	440500	0.588298	21.4735	0.480749	0.0645434	0.18766	0	0	11.731	40.379	0	1	0.677038	0.786646	8.22989	6.88008	0.338301	2.88043	41.05	58.96		444	32	218	228	116				0.569925
534	2022	1221	7.10743	440500	0.519866	21.6131	0.490645	0.0800418	0.209655	0	0	11.7685	40.9	0		0.492255	0.672692	8.18346	6.98137	0.638731	2.88043	40.22	59.78		543	33	233	234	178				-16.5341
536	2008	475	6.16331	350100	0.737551	18.9768	0.747619	-0.00851018	0.21401	0	1	9.28943	50	0	1	1.03968	1.04651	6.64424	5.99583	0.363051	4.26824										0.108053		1.01286
536	2010	8097	8.99925	350100	0.90533	22.2739	0.327206	0.161	2.77995	0	0	9.59812	51	0	1	0.86228	1.09925	8.54591	7.30794	0.643201	4.26824										0.132633		7.32888
536	2011	5864	8.67659	350100	0.844385	22.2389	0.269682	0.177384	-0.278284	0	0	9.77339	51.6	0	1	0.890252	0.874561	7.96058	7.148	0.595006	4.26824				3991	59	945	96	773		0.123704		68.8969
536	2012	5803	8.66613	350100	0.89344	22.4794	0.437781	0.0859297	-0.165013	0	0	9.88846	51.71	0	1	0.835048	0.616702	7.83635	6.98416	0.299552	4.26824	16.94		4055	4058	65	1142	109	429		0.130891		31.7615
536	2013	7279	8.89275	350100	0.807729	22.9967	0.619171	0.00587498	2.04208	0	0	9.9928	52	0	1	0.600634	0.820471	7.87999	7.98641	0.715905	4.26824			5966	5438	81	1253	77	430		0.118334		-9.87653
536	2014	6184	8.72972	350100	0.813071	23.0686	0.617403	0.139611	0.26594	1	0	10.0881	52.0265	0	1	0.72165	0.896311	7.95354	8.28832	0.8373	4.26824			5194	4528	74	1171	49	362		0.119117		45.43
536	2017	4923	8.50167	350100	0.779063	23.7687	0.389247	0.0209124	0.102133	0	0	10.3792	47.7107	1	1	0.52181	0.605203	8.28626	7.95136	0.361137	4.26824			3225	3456	80	903	87	397		0.114134	0.00626509	41.086
536	2018	5028	8.52278	350100	0.7562	23.6724	0.605061	-0.0567085	-0.075938	0	0	10.4858	48.13	1	1	0.729928	0.54298	8.26278	7.8324	0.7562	4.26824			3117	3355	77	1093	71	432		0.110785	0.0152701	-76.0222
536	2019	3300	8.10168	350100	0.694387	23.4059	0.661928	-0.0360757	-0.574356	0	0	10.6548	48.5	1	1	0.616716	0.85857	8.34374	6.93067	0.535614	4.26824			1574	2080	62	742	69	347		0.101729	0.0243743	-37.8718
536	2020	3255	8.08795	350100	0.752862	23.2194	0.54102	0.037771	0.488255	0	1	10.6898	46.3	1	1	0.829604	0.603326	7.87574	7.34299	0.758013	4.26824			1534	2091	52	691	57	364		0.110296	0.0239487	11.7308
536	2021	3150	8.05516	350100	0.614851	23.1655	0.533911	0.0539878	0.373703	0	1	10.7957	46.8473	1	1	0.619915	0.584744	8.44419	7.6853	0.827139	4.26824			1503	2101	46	654	49	300		0.090077		-48.9705
536	2022	2062	7.63143	350100	0.508575	22.949	0.561668	0.165352	-0.220298	0	1	10.8801	47.2	1	1	0.537236	0.742627	8.3164	7.65158	0.32518	4.26824			609	1264	37	371	33	357		0.0745074		-160.922
537	2009	100	4.60517	120000	1.13948	21.7819	0.726146	0.155653	-0.408101	0	1	8.92557	53	1	1	0.992678	1.33684	8.00263	8.88332	0.272394	3.9232									0.0165054	0.0615862		33.4546
537	2010	97	4.57471	120000	0.913117	21.7222	0.646478	-0.00899408	0.503881	0	1	9.12961	52.5	1	1	1.37444	0.874617	8.74941	9.31556	0.825463	3.9232									0.0132265	0.0493516		-41.4264
537	2011	139	4.93447	120000	1.13948	21.8135	0.543696	0.122839	-0.029011	0	1	9.3332	52.4	1	1	1.40437	0.910242	8.68011	9.1078	0.698139	3.9232	53.96		12	34	19	26	27	33	0.0165054	0.0615862		7.95382
537	2012	140	4.94164	120000	1.02982	21.9123	0.538781	0.234561	0.198518	0	1	9.46451	51.68	1	1	1.02725	1.11242	8.6848	9.26612	0.59417	3.9232	57.86		12	33	17	41	26	24	0.014917	0.0556593		44.3957
537	2013	141	4.94876	120000	0.859097	22.1467	0.5022	0.208599	-0.164602	0	1	9.5779	50.6	1	1	0.881496	0.991539	8.84908	9.05919	1.13948	3.9232	58.8653	41.1347		33	17	41	26	24	0.012444	0.046432		21.479
537	2014	137	4.91998	120000	0.984902	22.2949	0.480995	-0.0973908	-0.137333	0	1	9.66313	49.1631	1	1	1.20326	1.1238	8.7877	8.93059	0.620442	3.9232	64	36		55	16	18	17	31	0.0142663	0.0532314		75.0881
537	2017	1777	7.48268	120000	0.890177	25.0083	0.866964	0.110569	2.77995	0	1	9.82818	40.9376	1	1	0.967618	0.815412	9.37348	10.05	0.822	3.9232	56.44		774	216	131	542	196	692	0.0128942	0.0481118		-629.923
537	2018	1890	7.54433	120000	1.08612	25.0534	0.859335	0.0785281	0.25019	0	1	9.84212	40.46	1	1	0.67854	0.976197	9.39758	10.2269	0.787882	3.9232	62.22		714	277	137	495	181	800	0.0157324	0.0587018	8.63229e-06	286.391
537	2019	2251	7.71913	120000	0.84963	24.9705	0.80533	-0.0255759	-0.150431	0	1	9.55423	35.2	1	1	0.739288	0.842955	9.42369	9.98764	0.822	3.9232	57.97		946	811	219	420	462	339	0.0123069	0.0459203	6.67928e-06	375.253
537	2020	2234	7.71155	120000	1.02976	25.0386	0.794792	-0.0853169	-0.140785	0	1	9.55278	34.1	1	1	0.759739	0.722044	9.48708	9.84963	0.554755	3.9232	66.66		745	753	169	777	199	336	0.0149161	0.055656	0	-1970.34
537	2021	1519	7.32581	120000	0.946178	25.133	0.830544	0.00174927	-0.177959	0	1	9.6611	37.3001	1	1	0.675135	0.766704	9.58467	9.85415	0.770862	3.9232	86.71		202	467	142	494	139	277	0.0137054	0.0511385		2464.68
537	2022	949	6.85541	120000	0.838841	24.3487	0.528993	-0.171999	-0.574356	0	1	9.69962	37	1	1	0.991121	0.698978	8.15712		0.535112	3.9232	89.67		98	524	64	195		166	0.0121506	0.0453372		644.799
538	2008	3498	8.15995	530100	1.11411	22.3201	0.354562	0.163433	0.390572	1	1	8.64684	43	0	1	0.875606	0.989254	7.80691	8.52551	0.89344	6.55344											0.00273829	-145.748
538	2009	3687	8.21257	530100	0.747799	22.5159	0.39556	0.0766898	0.253108	0	1	8.72741	41.9	0	1	0.927558	1.01238	7.85278	8.71984	0.526266	6.55344												5.70575
538	2010	3828	8.2501	530100	1.08282	22.7558	0.421651	0.0566069	0.404872	0	1	8.88519	44.6	0	1	0.816178	0.780941	7.95095	9.04786	0.527199	6.55344											0.00434767	-14.385
538	2011	3942	8.27944	530100	0.961881	22.9305	0.38892	-0.0492566	0.122762	0	1	9.09303	42.5	0	1	0.637721	0.939013	7.96706	9.03909	0.482994	6.55344	30.01	49.9	792	1217	99	327	1907	392			0.00350179	16.8346
538	2012	12855	9.46149	530100	0.909357	23.0901	0.341024	0.0745453	0.209904	0	1	9.24082	42.87	0	1	0.852615	0.90906	7.89896	8.63916	0.610416	6.55344	30.68	51.92	744	1470	99	331	1976	398			0.00891413	23.3226
538	2013	5135	8.54384	530100	0.909695	23.279	0.299057	0.0265231	0.155476	0	1	9.37859	42	0	1	0.781582	0.925612	7.92377	9.22987	0.273035	6.55344	32.6193	67.3807		1810	102	408	2403	412			0.0141124	46.7635
538	2014	7036	8.8588	530100	0.913269	23.517	0.308801	0.0971073	0.189669	0	1	9.45834	41.2172	0	1	0.798773	0.828172	7.98084	9.23034	0.712197	6.55344	42.57	57.42		2119	141	572	3780	424			0.00970789	-46.7366
538	2017	8294	9.02329	530100	0.800606	24.0448	0.345081	0.0417178	0.084958	0	0	9.70359	37.8898	1	1	0.801549	0.621885	8.18292	9.40252	0.825706	6.55344	44.76	55.25		1860	182	701	5102	449			0.00303349	88.8654
538	2018	8068	8.99566	530100	0.797998	24.137	0.344171	0.0865706	0.098443	0	0	9.7915	38.91	1	1	0.567568	0.79469	8.17155	9.51118	0.535614	6.55344	44.86	55.14		1701	192	711	5024	440			0.0036311	351.054
538	2019	8124	9.00258	530100	0.584047	24.6284	0.232755	0.0423848	0.110695	1	0	10.0529	34.3	1	1	0.631287	0.515715	8.20251	9.60098	0.997747	6.55344	44.81	55.19		1576	189	748	5168	443			0.00350171	-1447.79
538	2020	8131	9.00344	530100	0.731967	24.7346	0.305607	0.0693398	0.103763	1	0	10.1073	33.8	1	1	0.573783	0.606062	8.15474	9.66691	0.859097	6.55344	43.69	56.31		1422	205	830	5233	441			0.00327932	648.781
538	2021	8464	9.04358	530100	0.588298	24.6801	0.265026	0.0998853	0.110899	0	0	10.209	35.3242	1	1	0.677038	0.786646	8.22989	9.75562	0.572529	6.55344	45.44	54.55		1608	245	1106	5006	499				317.403
538	2022	8781	9.08035	530100	0.519866	24.6996	0.277451	0.0601904	0.003147	0	0	10.2735	36.16	1	1	0.492255	0.672692	8.18346	9.74735	0.549471	6.55344	50.09	49.92		1611	260	1291	5117	502				1314.45
539	2008	1947	7.57405	440100	1.01281	23.9272	0.54836	-0.024124	0.117827	0	1	10.5132	51.6	0	1	0.859424	0.830486	6.64424		0.772559	2.88043									0.178653			-120.432
539	2009	1914	7.55695	440100	0.996001	24.1299	0.600351	0.188705	0.053113	0	1	10.5836	49.2	0	1	0.700006	0.71092	6.76903		1.01281	2.88043									0.175688		0.000426286	284.673
539	2010	1894	7.54645	440100	0.665453	24.267	0.621799	0.0183689	0.033306	0	1	10.7367	50	0	1	0.833666	1.07894	7.98148	9.32911	0.790235	2.88043									0.117381		0.000171699	146.223
539	2011	1896	7.5475	440100	0.656384	24.3991	0.664351	0.05139	0.156455	0	1	10.882	49.7	0	1	0.929957	0.704163	8.13116	9.45282	0.712481	2.88043			804		35	240		1228	0.115782		0.00017407	-53.4383
539	2012	1411	7.25205	440100	0.995572	24.9085	0.665573	0.119494	1.01703	0	1	10.952	48.54	1	1	0.651384	0.938041	8.11237	10.2273	0.767804	2.88043	23.46		598	891	32	273		215	0.175612		0.000231046	874.045
539	2013	6619	8.7977	440100	0.690709	24.9416	0.623187	0.142963	0.045491	0	1	11.0425	47.3	1	1	0.992697	1.016	8.16843	9.51285	0.725724	2.88043	39.6435	60.3566		4602	141	905	18	953	0.121836		0.000274386	127.911
539	2014	6691	8.80852	440100	0.678692	24.9586	0.597825	0.121485	-0.05787	0	1	11.1245	46.3351	1	1	1.0138	0.7241	8.25323	9.45234	0.584047	2.88043	42.15	57.86		4292	138	1322	11	928	0.119717		0.000261072	-140.322
539	2017	6957	8.8475	440100	0.80251	24.986	0.581694	0.0517697	0.174712	0	1	11.4043	42.3699	1	1	0.548095	0.644678	8.33318	9.34358	0.519274	2.88043	46.8161	53.1839		4468	177	1240	74	998	0.141557		0.000392862	421.209
539	2018	6735	8.81507	440100	0.558514	25.0182	0.57019	0.0818214	0.028702	0	1	11.4853	41.83	1	1	0.808936	0.49645	8.4511	9.38739	0.7562	2.88043	48.66	51.34		4272	196	1302	94	871	0.098518		0.000208906	110.585
539	2019	6688	8.80807	440100	0.776605	25.047	0.546989	0.109613	0.071206	0	1	11.5868	40.4	1	1	0.774571	0.848409	8.55966	9.46447	0.727658	2.88043	51.17	48.83		4394	167	995	103	1029	0.136988		0.000413622	284.506
539	2020	6794	8.8238	440100	0.62655	25.1773	0.584238	0.0730571	-0.035119	0	1	11.6151	39.2	1	1	0.618452	0.610556	8.53399	9.40593	0.639227	2.88043	52.98	47.01		4324	173	1014	103	1180	0.110519		0.00348372	235.246
539	2021	8741	9.07578	440100	0.675655	25.4618	0.713438	-0.000352704	0.559078	0	1	11.731	40.379	1	1	0.478609	0.70621	8.62805	9.71316	0.690709	2.88043	51.26	48.74		4987	230	1890	150	1484	0.119181			-682.752
539	2022	8837	9.0867	440100	0.778755	25.6023	0.781585	0.0112534	0.192311	0	1	11.7685	40.9	1	1	0.493553	0.571984	8.69663	9.87689	0.876937	2.88043	57.44	42.56		5244	267	1704	185	1437	0.137367			-1086.02
541	2008	8329	9.0275	440600	1.13948	21.7636	0.0697986	0.0445762	0.148816	1	0	10.5132	51.6	0		1.14516	1.13877	8.35004	6.81523	0.42037	2.88043										0.00222666		37.5202
541	2009	8438	9.0405	440600	1.06321	21.8202	0.0965254	0.16312	-0.006644	1	0	10.5836	49.2	0		0.694787	0.894184	8.44232	6.80989	0.874161	2.88043										0.00207762		21.8181
541	2010	8547	9.05334	440600	0.776458	21.8638	0.101122	0.0673249	0.145713	1	0	10.7367	50	0		1.03525	0.78641	8.54591	6.9379	0.909026	2.88043										0.00151727	0.00139492	41.6255
541	2011	7309	8.89686	440600	0.924305	21.8724	0.100524	0.0855249	0.155854	1	0	10.882	49.7	0		0.737999	0.880919	8.28934	7.16352	0.614851	2.88043			5425	6615	28	431	196	39		0.00180618		22.6368
541	2012	7657	8.94338	440600	0.997747	21.9611	0.130811	0.126845	-0.026104	0	0	10.952	48.54	0		0.643256	1.04568	8.03072	7.12758	0.772559	2.88043			5794	6909	32	453	223	40		0.00194969	0.0204624	23.1312
541	2013	8875	9.09099	440600	0.734589	21.9393	0.132906	0.0606906	0.147494	0	0	11.0425	47.3	0		0.706323	0.647354	8.08745	7.20304	0.806103	2.88043		100		7991	42	469	329	44		0.00143546	0.0238329	25.9549
541	2014	8944	9.09874	440600	0.572529	22.0415	0.171864	0.0817937	0.214495	0	0	11.1245	46.3351	0		0.894909	0.77635	8.16133	7.39511	0.565865	2.88043		100		7803	44	473	516	108		0.00111878	0.0264431	9.28096
541	2017	9209	9.12794	440600	0.668107	22.4595	0.15437	0.0380247	0.12884	0	1	11.4043	42.3699	0	3	0.656276	0.644375	8.41613	7.59149	0.280844	2.88043		100		7653	51	540	814	151		0.00130555	0.0225488	63.8746
541	2018	9234	9.13065	440600	0.506196	22.4439	0.223124	0.110589	0.000465	0	1	11.4853	41.83	0	0.5	0.583339	0.773565	8.39229	7.58634	0.800606	2.88043		100		7519	50	673	827	165		0.000989156	0.0249804	43.455
541	2019	7541	8.92811	440600	0.787882	22.5438	0.205303	0.0822783	-0.122142	0	1	11.5868	40.4	0	1	0.782645	0.632933	8.39977	7.53932	0.621626	2.88043		91.53		5825	47	694	795	180		0.0015396	0.0225182	17.6039
541	2020	7916	8.97664	440600	0.488985	22.8656	0.259076	0.046345	0.122046	0	1	11.6151	39.2	0		0.664272	0.657525	8.46242	7.62446	0.624215	2.88043	9.67	90.32		6081	50	764	801	220		0.000955524	0.0189215	79.6261
541	2021	9287	9.13637	440600	0.519274	22.9953	0.35292	-0.0285605	0.274446	0	1	11.731	40.379	0	1	0.584594	0.561285	8.65166	7.73995	0.680844	2.88043	12.91	87.09		6618	74	940	861	794		0.00101471		13.3013
541	2022	12891	9.46428	440600	0.793239	23.4503	0.43741	0.0696595	0.835435	0	1	11.7685	40.9	0		0.530059	0.622522	8.70228	8.11446	0.597481	2.88043	17.09	82.89		9280	163	1730	817	901		0.00155007		-52.8759
543	2008	4054	8.30746	340100	1.01281	22.9305	0.541113	0.0527673	0.070541	0	1	9.08836	46.6	0		0.859424	0.830486	7.77818	7.55229	0.451129	4.93719									0.178653			-86.1325
543	2009	3925	8.27512	340100	0.996001	23.1476	0.503836	0.0761718	0.1791	0	1	9.2166	48.7	0	1.5	0.700006	0.71092	7.82168	7.69819	0.748185	4.93719									0.175688			-18.0131
543	2010	3784	8.23854	340100	0.665453	23.265	0.58094	0.0296958	0.137864	0	1	9.42217	52.1	0	1.5	0.833666	1.07894	7.98148	7.84722	0.876969	4.93719									0.117381			20.3729
543	2011	3754	8.23058	340100	0.656384	23.4158	0.667547	0.0129585	0.36099	0	1	9.63565	54.3	0		0.929957	0.704163	8.13116	8.1235	0.549808	4.93719			2516	2435				1319	0.115782			-273.138
543	2012	3463	8.14989	340100	0.995572	23.5704	0.670248	0.0858637	0.484349	0	1	9.75337	54.64	0	0.5	0.651384	0.938041	8.11237	8.53091	0.352548	4.93719	19.35		1613	2813	68	437	77	68	0.175612			-0.139405
543	2013	3772	8.23536	340100	0.690709	23.8066	0.543037	0.151534	0.643932	0	1	9.86419	54.6	0		0.992697	1.016	8.16843	8.9675	0.431868	4.93719	22.6936	77.3065		3009	89	455	115	104	0.121836			17.3193
543	2014	3665	8.20658	340100	0.678692	23.858	0.455475	0.15384	0.023751	0	1	9.94505	53.1335	0	0.5	1.0138	0.7241	8.25323	9.00884	0.694387	4.93719	25	75		2874	81	478	120	112	0.119717			215.332
543	2017	3480	8.15479	340100	0.80251	24.0022	0.480776	0.0372704	0.14802	0	1	10.2043	47.5175	0		0.548095	0.644678	8.33318	8.98173	0.813673	4.93719	31.81	68.19		2462	83	526	100	309	0.141557			8.54581
543	2018	3539	8.1716	340100	0.558514	24.0871	0.501899	0.0473133	0.09904	0	1	10.3092	46.13	0	1	0.808936	0.49645	8.4511	9.05025	0.395543	4.93719	35.15		2295	2430	84	585	98	342	0.098518			123.371
543	2019	3498	8.15995	340100	0.776605	24.2167	0.4456	0.081078	0.19944	0	1	10.5217	41.3	0	1	0.774571	0.848409	8.55966	9.24245	0.946178	4.93719	37.93		2171	2390	86	502	90	430	0.136988			284.873
543	2020	3446	8.14497	340100	0.62655	24.2405	0.425592	0.0875501	0.040999	0	1	10.5631	40.5	0	0.5	0.618452	0.610556	8.53399	9.29569	1.03886	4.93719	40.6		2047	1404	91	1390	98	463	0.110519		0.00259156	207.256
543	2021	3585	8.18451	340100	0.675655	24.4264	0.589031	-0.0260353	0.255508	0	1	10.668	40.9998	0	0.5	0.478609	0.70621	8.62805	9.50727	0.737551	4.93719	43.68		2019	2203	88	540	115	639	0.119181			-266.543
543	2022	3647	8.20166	340100	0.778755	24.5342	0.624365	0.0634862	0.154208	0	1	10.7154	41.3	0	1	0.493553	0.571984	8.69663	9.6362	0.707386	4.93719	46.29		1959	2195	100	647	142	563	0.137367			-359.049
544	2008	326	5.7869	410100	0.930787	20.4175	0.381446	0.110862	0.104132	0	0	9.79916	56.33	0	0.5	0.906036	0.899728	7.62067	6.651	0.659516	6.26755									0.631086			5.06617
544	2009	341	5.83188	410100	1.02319	20.429	0.309714	0.0371493	0.131964	1	0	9.87717	56.33	0		1.1651	0.800501	7.67641	6.71966	0.352548	6.26755									0.693737			0.412982
544	2010	443	6.09357	410100	1.02405	20.7203	0.410177	0.138697	0.106035	1	0	10.0473	56.33	0		0.732661	0.892316	7.90393	6.68897	0.467476	6.26755									0.694317			-8.11671
544	2011	561	6.32972	410100	0.736236	21.0393	0.508813	0.0290825	0.226295	1	0	10.201	56.33	0		0.737735	0.917994	7.58219	6.72798	0.772559	6.26755	32.62		185	331	21	120		89	0.499178			-22.075
544	2012	675	6.51471	410100	0.902907	21.0811	0.456757	0.0549316	0.069389	1	1	10.2955	56.33	0	0.5	0.640217	0.598604	8.11237	6.68684	0.509132	6.26755	37.48		214	400	25	151		99	0.612183			15.4583
544	2013	712	6.56808	410100	0.588124	21.3398	0.544197	0.0452788	0.167136	1	1	10.3795	55.4	0	2	0.972092	0.715304	8.16843	6.7961	0.614851	6.26755	38.0618		214	436	23	155		98	0.398756			13.8777
544	2014	752	6.62274	410100	0.846591	21.5544	0.606739	0.0728334	0.179267	1	1	10.4613	50.9944	0	2.5	0.596091	0.552772	8.25323	6.90684	0.535128	6.26755	39.36		237	446	23	160		103	0.574			14.7754
544	2017	1176	7.06987	410100	0.841976	22.6344	0.175362	0.0524756	0.042194	1	1	10.7044	47.3719	0	0.5	0.822435	0.606567	7.87069		0.776605	6.26755	50.51		250	728	25	180		243	0.570871		0.00332245	13.8529
544	2018	1246	7.12769	410100	0.564947	22.9301	0.330266	0.0309283	0.051944	1	1	10.7801	45.85	0	1.5	0.668959	0.554928	8.4511	7.12103	0.535614	6.26755	52.97		254	727	32	224		263	0.383042		0.00403635	-60.7082
544	2019	1584	7.36771	410100	0.613048	23.1105	0.40869	0.0707962	0.693955	1	1	10.9015	43.5	0	0.5	0.545325	0.707131	8.55966	7.53006	0.620442	6.26755	53.59		336	791	47	417	17	312	0.415655		0.00402981	-113.244
544	2020	1655	7.41156	410100	0.713395	23.5075	0.576077	0.0375746	0.235687	1	1	10.915	41.6	0	2.5	0.683066	0.567698	8.53399	7.73061	0.584047	6.26755	55.41		302	821	57	423	29	325	0.483692		0.00407495	-26.3103
544	2021	1757	7.47136	410100	0.76481	23.7812	0.660074	-0.126166	1.85638	0	1	10.9834	41.3189	0		0.763651	0.651229	8.62805	8.75176	0.345569	6.26755	59.76		258	871	67	429	33	357	0.518552			216.499
544	2022	1808	7.49998	410100	0.606815	24.0057	0.716453	-0.0871186	0.012423	0	1	11.0243	41.5	0	0.5	0.487237	0.652087	8.69663	8.75255	0.450341	6.26755	61.28		248	881	70	453	37	367	0.411429			-60.8172
545	2008	450	6.10925	220200	0.749955	19.6829	0.931354	0.0947435	0.110726	1	0	8.76812	47.7	0	0.5	1.01803	1.09505	7.80691	5.82467	0.719362	6.07617										0.00706073		1.43773
545	2009	290	5.66988	220200	0.842	19.2905	0.947168	-0.144772	-0.310297	1	0	8.89271	48.7	0		0.74238	1.04722	7.85278	5.93486	0.793239	6.07617										0.00792733		-11.7878
545	2010	349	5.85507	220200	0.945384	19.2252	0.947168	0.0235372	-0.005646	0	1	9.06734	52	0	1.5	0.946136	0.67281	7.03971	5.61772	0.807729	6.07617										0.00890067		2.31139
545	2011	343	5.83773	220200	0.874161	19.0912	0.947168	0.0621849	0.01262	0	1	9.26566	53.1	0	1	0.643491	0.819864	7.15688	5.64074	0.595006	6.07617			120	165	20	45	40	73		0.00823012		0.590518
545	2012	218	5.3845	220200	0.776215	19.0822	0.947168	0.0404725	0.041519	0	1	9.38759	53.41	0	0.5	0.639643	0.828929	7.16061	5.89524	0.628614	6.07617	12.39		191	53	15			150		0.00730797		1.7355
545	2013	543	6.29711	220200	0.680482	20.8832	0.357445	0.140574	2.77995	0	0	9.47627	52.8	0	0.5	0.933677	0.841246	8.13519	7.45136	0.78117	6.07617	18.42	81.59		175		280		88		0.00640665	0.0287122	-21.2403
545	2014	814	6.70196	220200	0.677507	21.4721	0.231992	0.037424	-0.127292	0	0	9.53265	52.7894	0		0.994591	1.00126	8.13032	7.12079	0.825463	6.07617	14.87	85.13		400		290		124		0.00637864	0.0113332	-62.7861
545	2017	1074	6.97915	220200	0.565865	21.7357	0.271909	0.093227	0.664326	0	0	9.6121	46.8299	0	0.5	0.727552	0.697724	8.31705	7.78858	0.70535	6.07617	12.85	87.15		697	18	186	37	136		0.00532755	0.0227439	20.2248
545	2018	1006	6.91374	220200	0.582055	21.8632	0.34333	-0.112249	0.065258	0	0	9.62077	42.53	0	2	0.621566	0.535514	8.32353	7.88653	0.876647	6.07617	13.42	86.58		645	16	178	40	127		0.00547998	0.0199381	59.9199
545	2019	990	6.8977	220200	0.612199	21.8518	0.32825	-0.000680532	0.016314	0	0	9.36963	35.2	0	1	0.776746	0.78116	8.30737	7.91048	0.516643	6.07617	13.84	86.16		836	17	9	42	86		0.00576378	0.02051	3.53388
545	2020	964	6.87109	220200	0.657036	21.7837	0.37427	0.0615346	-0.026943	0	0	9.41827	35.1	0	1	0.834853	0.693123	8.30375	7.89955	0.686972	6.07617	15.04	84.96		754	18	65	41	86		0.00618591	0.0230678	-5.53378
545	2021	1044	6.95081	220200	0.727658	21.8477	0.376626	0.0374699	0.428569	0	0	9.49066	36.0264	0		0.60011	0.525255	8.51029	8.22206	0.323153	6.07617	16.28		590	686	18	164	45	131		0.00685081		-1.67155
545	2022	1346	7.20489	220200	0.535614	21.8495	0.391426	0.0105057	-0.042033	0	0	9.47809	35.4	0	1.5	0.54062	0.752881	8.52736	8.05995	1.03973	6.07617	16.05		841	1008	19	103	31	185		0.00504274		-9.03306
547	2008	949	6.85541	350100	0.737551	21.0557	0.324883	0.039576	-0.071993	0	0	9.28943	50	0	1	1.03968	1.04651	7.9248	6.56039	0.552137	4.26824										0.108053	0.0027227	6.01368
547	2009	929	6.83411	350100	0.875522	21.2525	0.300991	0.0504413	-0.05337	0	0	9.41218	49.1	0	1	0.691934	1.03718	7.78336	6.52337	0.547335	4.26824										0.128266	0.00431051	5.57043
547	2010	944	6.85013	350100	0.90533	21.3515	0.280524	0.0527261	0.164389	0	0	9.59812	51	0	1	0.86228	1.09925	8.04555	6.66068	0.752862	4.26824										0.132633	0.0102322	2.94131
547	2011	1004	6.91175	350100	0.844385	21.5027	0.244076	0.0268392	-0.085663	0	0	9.77339	51.6	0	1	0.890252	0.874561	7.96058	6.56817	0.638731	4.26824	44.03	37.25	188	373	28	377	46	180		0.123704	0.00914065	-63.9108
547	2012	1051	6.9575	350100	0.89344	21.673	0.318555	0.0027577	0.036216	0	0	9.88846	51.71	0	1	0.835048	0.616702	7.83635	6.58276	0.84963	4.26824	46.91		357	382	27	413	39	190		0.130891	0.0171759	-35.2435
547	2013	989	6.89669	350100	0.807729	21.7661	0.373312	-0.0396902	0.265828	1	0	9.9928	52	0	1	0.600634	0.820471	7.87999	6.8063	0.755213	4.26824	49.3428	50.6572		337	29	404	33	186		0.118334	0.0166325	7.69384
547	2014	1283	7.15696	350100	0.813071	21.9711	0.300708	0.0380392	0.596533	1	0	10.0881	52.0265	0	1	0.72165	0.896311	7.95354	7.13216	0.619261	4.26824	44.583	55.4169		414	53	425	111	280		0.119117	0.0196572	-35.3011
547	2017	1856	7.52618	350100	0.779063	22.7543	0.255145	0.0254164	0.150743	0	1	10.3792	47.7107	1	1	0.52181	0.605203	8.28626	7.87168	0.995919	4.26824	55.6	44.4		430	67	997	142	220		0.114134	0.0366136	69.0421
547	2018	2353	7.76345	350100	0.7562	22.9563	0.22516	0.020016	0.496127	0	1	10.4858	48.13	1	1	0.729928	0.54298	8.26278	8.16064	0.519866	4.26824	59.5	40.5		535	56	1329	152	281		0.110785	0.0465652	-4.41666
547	2019	2326	7.75191	350100	0.694387	23.1084	0.24599	0.00357203	0.148888	0	1	10.6548	48.5	1	1	0.616716	0.85857	8.34374	8.29464	0.752862	4.26824	62.95	37.07		315	60	1570	153	228		0.101729	0.0518385	12.2169
547	2020	2589	7.85903	350100	0.752862	23.2438	0.248536	0.0156655	0.098233	0	1	10.6898	46.3	1	1	0.829604	0.603326	8.38688	8.33938	0.758013	4.26824	60.22	39.79		468	63	1657	175	226		0.110296	0.0448246	9.75945
547	2021	2917	7.97831	350100	0.614851	23.3597	0.284414	-0.0195969	-0.065865	0	1	10.7957	46.8473	1	1	0.619915	0.584744	8.44419	8.20985	0.355648	4.26824	61.7		1117	553	49	1812	136	367		0.090077		110.059
547	2022	3167	8.06054	350100	0.508575	23.4081	0.30465	-0.0353155	-0.165947	0	1	10.8801	47.2	1	1	0.537236	0.742627	8.3164	7.98546	0.451129	4.26824	65.8		1083	616	41	2095	112	303		0.0745074		-63.3622
548	2008	213	5.36129	430100	1.03788	21.4544	0.332116	0.0487565	-0.529529	0	1	9.35487	44.2	0	1	0.931564	1.13481	7.67759	6.60346	0.538409	6.34408									0.0128951	0.00103258		3.01693
548	2009	213	5.36129	430100	0.930817	21.471	0.331394	-0.0142096	0.00867	0	1	9.47729	43.5	0	1	1.01787	0.92476	7.72356	6.62175	0.519866	6.34408									0.0115649	0.000926062		13.8371
548	2010	215	5.37064	430100	0.794282	21.5138	0.329299	0.00146768	0.504153	0	1	9.68271	45.8	0	1	0.897528	0.700925	8.03568	7.02842	0.32518	6.34408									0.00986853	0.000790224		-13.3832
548	2011	207	5.33272	430100	0.853819	21.4527	0.277067	0.0555067	-0.190458	0	1	9.88683	47.6	0	1	0.9117	1.0632	8.09053	6.8351	0.538409	6.34408			117		28	52		127	0.0106082	0.000849457		20.4963
548	2012	219	5.38907	430100	0.676899	21.4933	0.292067	0.0326611	-0.142323	0	1	10.0058	47.42	0	1	0.808572	1.06341	8.19594	6.65973	0.7562	6.34408	37.9	62.1		41	28	52	38	60	0.00841011	0.000673441		-4.57665
548	2013	785	6.66568	430100	0.809019	21.3871	0.228587	0.0520211	-0.044031	0	1	10.1114	47	0	1	0.918342	0.550483	8.2238	5.99963	0.752862	6.34408	18.4713	81.5287		477	78	84	21	125	0.0100516	0.000804886		9.43146
548	2014	658	6.4892	430100	0.8373	21.3872	0.219023	0.126838	-0.071085	0	1	10.205	46.1661	0	1	0.611991	0.697608	8.29468	6.00768	1.13948	6.34408	17.78	82.22		439	52	60	13	94	0.010403	0.000833022		6.7189
548	2017	809	6.6958	430100	0.643565	21.4563	0.21483	0.127313	2.77995	0	1	10.4313	41.7235	1	1	0.508794	0.768116	8.76367	7.44554	0.488985	6.34408	26.7	73.3		493	72	66	36	142	0.00799595	0.000640277		46.7173
548	2018	785	6.66568	430100	0.506122	21.4804	0.231998	0.0305143	-0.574356	0	1	10.503	39.68	1	1	0.581093	0.741205	8.75497	6.28829	0.692076	6.34408	27.9	72.1		457	72	66	36	154	0.00628829	0.000503536		1.70975
548	2019	811	6.69827	430100	0.718639	21.5467	0.265587	-0.0302411	-0.036384	0	1	10.5904	37.6	1	1	0.7658	0.789016	8.82042	6.2387	0.876647	6.34408	28.23	71.77		463	74	68	46	160	0.0089287	0.000714967		-1.27
548	2020	752	6.62274	430100	0.73357	21.5403	0.20753	-0.0535966	0.515067	0	1	10.6402	38.1	1	1	0.799131	0.770155	8.70321	6.706	0.538409	6.34408	34.31	65.7		441	74	69	43	125	0.00911421	0.000729822		-11.3115
548	2021	820	6.7093	430100	0.55503	21.7466	0.340219	-0.142192	-0.016914	0	1	10.7378	39.3506	1	1	0.792404	0.782918	8.92399	6.6522	0.451129	6.34408	35.25	64.76		470	74	72	88	116	0.00689595	0.000552194		-44.4169
548	2022	718	6.57647	430100	0.489319	21.9331	0.445025	0.160371	-0.030954	0	1	10.7928	39.4	1	1	0.732537	0.581601	8.7757	6.69078	0.997747	6.34408	42.2	57.79		402	71	70	72	103	0.00607952	0.000486819		11.8422
550	2008	8346	9.02954	360100	0.446647	22.509	0.30395	0.0305306	0.01555	0	1	8.84952	52.7	0	1	0.385989	0.50564	8.77478	8.34594	0.672858	6.19133											0.0299184	14.6138
550	2009	8324	9.0269	360100	0.365713	22.8388	0.403587	0.249457	0.214995	0	1	8.94314	51.2	0	1	0.32358	0.336958	8.8096	8.54499	0.690709	6.19133											0.0239624	16.9093
550	2010	9830	9.19319	360100	0.552137	23.1425	0.444496	0.241834	0.511319	0	1	9.1539	54.2	0	1	0.341536	0.471373	9.12315	8.86731	0.77638	6.19133											0.0493137	38.7467
550	2011	10219	9.232	360100	0.42872	23.193	0.37164	0.0970831	0.107123	0	1	9.36759	54.6	0	1	0.47111	0.465987	8.88863	8.94946	0.62655	6.19133			3372	7199	126	1758	403	733			0.0517112	58.1112
550	2012	11024	9.30783	360100	0.450341	23.2967	0.375408	0.172824	0.001014	0	1	9.46876	53.62	0	1	0.436901	0.440074	8.5302	8.91279	0.963753	6.19133	22.06		8592	7375	127	2345	435	742			0.06543	46.7689
550	2013	13227	9.49002	360100	0.339093	23.5256	0.443279	0.190892	0.195425	0	1	9.57569	53.5	0	1	0.39704	0.328029	8.54208	8.95597	0.584047	6.19133	24.1627		7760	8910	159	2789	564	805			0.0720641	139.26
550	2014	14036	9.54938	360100	0.355648	23.6935	0.456394	0.214913	0.222482	0	1	9.66235	52.4857	0	1	0.43497	0.44312	8.6292	9.12507	0.80986	6.19133	24.2092		8387	9786	144	2803	549	754			0.0797074	38.3229
550	2017	17341	9.76083	360100	0.32518	23.996	0.52348	0.0255769	0.176909	0	1	9.9038	48.1247	1	1	0.242774	0.290793	8.76226	9.2042	0.783028	6.19133	27.46		10156	12058	236	3374	732	941			0.077879	22.1156
550	2018	16540	9.71354	360100	0.352057	23.8759	0.556152	-0.00434212	-0.098782	0	1	9.99811	46.62	1	1	0.356501	0.283664	8.54844	9.12781	0.744807	6.19133	29.11		9716	11058	245	3589	692	956			0.0741721	175.405
550	2019	14788	9.60157	360100	0.359843	23.9137	0.568016	0.112635	0.032719	0	1	10.1169	44.2	1	1	0.360728	0.238945	8.54162	9.21412	0.850381	6.19133	32.86		7621	9467	201	3600	646	874			0.07972	-17.0548
550	2020	13432	9.5054	360100	0.404712	24.0621	0.610204	0.131216	0.13444	0	1	10.1539	43.1	1	1	0.401216	0.429451	8.59179	9.39469	0.676259	6.19133	33.34		6934	8760	171	3154	588	759			0.059058	-84.2391
550	2021	12930	9.46731	360100	0.262563	23.9951	0.675427	0.0667775	0.064225	0	1	10.2962	44.5083	1	1	0.248911	0.281342	8.64747	9.46394	0.783301	6.19133	33.46		6912	8470	156	2992	599	713				289.015
550	2022	12339	9.42052	360100	0.262563	24.0363	0.663589	-0.0552846	-0.145396	0	1	10.3758	44.8	1	1	0.362774	0.394253	8.59735	9.33723	0.359843	6.19133	35.35		6375	7860	156	2977	660	686				-16.432
551	2008	3979	8.28879	320500	1.13948	21.3621	0.508555	0.0501028	0.011034	0	1	10.3412	55	0		0.981389	1.20837	7.71605	7.17798	0.725724	1.88343									0.160384			10.8133
551	2009	3375	8.12415	320500	0.948785	21.44	0.514775	0.0741287	0.028059	0	1	10.4475	53.9	0		0.891584	0.917699	7.74531	7.28041	0.55503	1.88343									0.133543		0.0319243	7.06014
551	2010	5043	8.52576	320500	0.820498	21.816	0.465396	0.0474945	0.305407	0	1	10.6317	52.5	0	1	0.824265	0.775401	7.96989	7.32132	0.89344	1.88343									0.115487		0.0260482	-4.46433
551	2011	4501	8.41205	320500	0.896427	21.875	0.478884	0.0242258	0.103705	0	1	10.8018	51.3	0	2.5	0.901498	0.890672	8.19163	7.48062	0.776458	1.88343	10.98	46.88	1897	3034	70	615	286	496	0.126174		0.0296512	-14.3098
551	2012	4388	8.38663	320500	0.669871	21.8964	0.488602	0.0351291	-0.189456	0	1	10.8978	50.17	0	0.5	0.889935	0.668385	7.52013	7.2749	0.61934	1.88343	13.08	44.96	1841	2895	75	644	280	494	0.0942855		0.0383391	7.67463
551	2013	4312	8.36916	320500	0.861313	21.9541	0.497835	0.06112	0.10819	0	1	10.998	49.2	0	0.5	0.883913	0.770623	7.71499	7.37799	0.866418	1.88343	13.8915	86.1085		2675	78	636	259	664	0.121231		0.0333957	1.64892
551	2014	3812	8.24591	320500	0.760615	21.9117	0.463045	0.0274965	0.017709	0	1	11.0835	47.4041	0	1	0.671993	0.635178	7.5623	7.45669	0.263087	1.88343	15.45	84.55		2417	73	557	308	457	0.107058		0.0371878	6.90793
551	2017	3359	8.1194	320500	0.539632	22.1625	0.49669	0.0411584	0.135114	0	1	11.3606	45.0157	0	1.5	0.553188	0.768618	7.96266	7.65812	0.629367	1.88343	18.34	81.67		2040	73	571	258	417	0.0759542		0.0290175	5.45174
551	2018	3266	8.09132	320500	0.82049	22.2003	0.508004	0.0571308	0.151793	0	1	11.436	44.5	0		0.659935	0.599902	8.02083	7.81672	0.462155	1.88343	19.57	80.44		1937	73	575	254	427	0.115485		0.0312281	9.36554
551	2019	2636	7.87702	320500	0.781925	22.2577	0.483675	0.0609259	0.084973	0	1	11.5092	44.4	0	1	0.795105	0.671612	8.14268	7.99107	0.643565	1.88343	26.14	73.85		1363	68	614	240	351	0.110057		0.0320489	11.1388
551	2020	2658	7.88533	320500	0.848098	22.3328	0.469686	0.0412173	-0.007388	0	1	11.5398	43.1	0	1.5	0.582871	0.577651	8.10912	7.98182	0.909357	1.88343	27.46	72.54		1380	71	642	228	337	0.119371		0.0322826	0.169954
551	2021	2798	7.93666	320500	0.541596	22.4172	0.488661	0.0493869	0.150634	0	1	11.6645	44.4943	0		0.524377	0.551605	8.20782	8.09409	0.670438	1.88343	28.19	71.81		1358	79	765	234	362	0.0762306			22.7099
551	2022	2952	7.99024	320500	0.558059	22.5645	0.485878	0.0679815	0.13063	0	1	11.7189	45.5	0		0.609972	0.6494	8.20001	8.19169	0.632757	1.88343	32.08	67.92		1350	82	913	218	389	0.0785478			-4.35868
552	2008	2743	7.91681	620400	0.737979	20.0563	0.213289	0.0708035	0.4284	0	1	8.06048	46.3	0		0.692028	0.999439	8.95109	5.99589	0.727658	7.12813										0.0616172		-0.0651321
552	2009	3380	8.12563	620400	1.06397	20.1882	0.302127	0.249457	0.314747	0	1	8.12787	45.1	0		0.89711	0.939392	8.90579	6.18135	0.488985	7.12813										0.0888354		-0.481848
552	2010	3869	8.26075	620400	0.867136	20.2519	0.303679	0.249457	0.454032	0	1	8.32379	48.2	0	1	1.08315	0.95373	9.03671	6.49945	0.800606	7.12813										0.0724011		-3.91985
552	2011	3802	8.24328	620400	1.0454	20.4133	0.317642	-0.0167955	0.326906	0	1	8.52126	47.4	0		0.784475	0.855496	9.03666	6.78519	0.619261	7.12813			3284		10	309	69	3414		0.0872849		-5.21073
552	2012	18820	9.84268	620400	0.970406	22.3492	0.573852	0.0208273	2.77995	0	1	8.63945	46.02	0		0.861878	0.600186	8.93058	7.2697	0.526266	7.12813	3.23	24.24	13650	15686	140	825	400	1769		0.0810235		94.4768
552	2013	18465	9.82363	620400	0.658586	22.4698	0.54552	0.0805243	-0.081695	0	1	8.75316	45	0	0.5	0.678359	0.691073	8.72095	7.196	0.868383	7.12813	3.688	96.312		15244	138	863	390	1830		0.0549883		9.58773
552	2014	16430	9.70686	620400	0.59604	22.5641	0.570138	0.00343576	-0.11299	0	1	8.83008	42.8043	0	0.5	0.634122	0.781733	8.62634	7.13775	0.495078	7.12813	4.69	95.31		13306	126	741	413	1844		0.049766		73.0789
552	2017	13031	9.47509	620400	0.540409	23.0069	0.299799	0.0620861	0.33686	0	1	8.9173	34.3408	0		0.560323	0.623187	8.90554	7.32922	0.727658	7.12813	7.04	92.95		9966	101	777	384	1803		0.0451212		-9.28418
552	2018	12683	9.44802	620400	0.676259	23.0388	0.279271	0.0519266	0.028062	0	1	9.01749	33.89	0		0.582103	0.757826	8.92363	7.36762	0.673455	7.12813	6.93	93.07		9783	114	744	311	1731		0.0564639	0.000656431	24.3369
552	2019	12439	9.42859	620400	0.536396	23.1112	0.285366	0.0425161	-0.008837	0	1	9.07318	32.8	0	0.5	0.718908	0.780168	9.03235	7.36563	0.7562	7.12813	7.81	92.19		9919	114	729	328	1349		0.0447861	0.000415933	54.3209
552	2020	12391	9.42473	620400	0.602276	23.3291	0.369849	0.0471544	-0.090967	0	1	9.10683	31.6	0		0.710219	0.552635	8.98179	7.27361	0.632757	7.12813	8.81	91.21		9981	127	799	295	1189		0.0502867	0.000472007	-235.018
552	2021	12361	9.4223	620400	0.826383	23.3914	0.387447	0.165943	0.312994	0	1	9.23438	33.8422	0	0.5	0.591007	0.549547	9.18336	7.54933	0.793239	7.12813	11.0509	88.949		9310	106	943	316	1686		0.0689984		126.022
552	2022	23248	10.054	620400	0.685696	24.0257	0.509778	0.18635	1.53269	0	1	9.32381	35.2	0	0.5	0.483269	0.594621	9.20557	8.1009	0.658586	7.12813	13.26	86.73		18086	366	2054	491	2251		0.0572518		424.627
553	2008	4095	8.31752	421000	0.749955	21.4409	0.455282	0.172142	0.345189	0	1	9.33511	43.8	0	1.5	1.01803	1.09505	8.00488	7.41188	0.77287	6.11037										0.00706073		-18.4906
553	2009	2948	7.98888	421000	0.842	21.4358	0.460366	0.0923282	-0.255666	0	1	9.46971	46.6	0	1.5	0.74238	1.04722	7.80429	7.277	0.7654	6.11037										0.00792733		-27.378
553	2010	2518	7.83122	421000	0.945384	21.4238	0.445368	0.0348522	-0.048672	0	1	9.67832	48.6	0	3	0.946136	0.67281	8.02823	7.31115	0.793239	6.11037										0.00890067		12.3663
553	2011	2294	7.73805	421000	0.874161	21.553	0.491651	0.0765124	0.210788	0	1	9.88493	50	0	0.5	0.643491	0.819864	8.11546	7.5138	0.913269	6.11037	10.55		1614	1634	38	305	87	230		0.00823012		12.8255
553	2012	2256	7.72135	421000	0.776215	21.601	0.474181	0.097107	0.233589	0	1	10.0101	50.31	0	0.5	0.639643	0.828929	8.07457	7.71984	0.563823	6.11037	12.46		1460	1611	58	287	71	229		0.00730797	0.00368288	48.6042
553	2013	2122	7.66011	421000	0.680482	21.7196	0.428993	0.249457	0.312697	0	1	10.1183	49.3	0	1	0.933677	0.841246	8.13519	8.02087	0.558514	6.11037	16.3525		1236	1545	28	262	62	225		0.00640665	0.00355986	-18.8633
553	2014	2056	7.62852	421000	0.677507	21.7997	0.315886	0.238276	0.017125	0	1	10.2175	46.9422	0	0.5	0.994591	1.00126	8.13032	8.05763	0.527585	6.11037	19.4553		1127	1501	23	260	58	214		0.00637864	0.00270968	-9.68518
553	2017	1598	7.37651	421000	0.565865	24.4024	0.525974	0.0999242	2.77995	0	1	10.4767	43.5248	0		0.727552	0.697724	8.31705	10.0904	0.262563	6.11037	17.28		921	1290	23	90	8	187		0.00532755	0.00909789	-870.445
553	2018	1470	7.29302	421000	0.582055	24.4801	0.479588	0.0467653	0.075381	0	1	10.5807	43.41	0	0.5	0.621566	0.535514	8.32353	10.198	0.779063	6.11037	17.07		839	1189	24	72	9	176		0.00547998	0.0103217	6.73052
553	2019	7751	8.95558	421000	0.612199	24.5363	0.506024	0.0186246	0.076054	0	1	10.7327	41.7	0	1	0.776746	0.78116	8.30737	9.45768	0.391848	6.11037	5.4573		1265	2894	443	1920	1954	540		0.00576378	0.00966686	186.791
553	2020	7768	8.95777	421000	0.657036	24.5692	0.54202	0.0432259	0.031984	0	1	10.6792	39.2	0		0.834853	0.693123	8.30375	9.49212	0.657036	6.11037	9.42		881	2718	466	1920	2149	515		0.00618591	0.0102301	49.8039
553	2021	9201	9.12707	421000	0.727658	24.64	0.580473	0.0908101	0.091186	0	1	10.82	37.896	0		0.60011	0.525255	8.51029	9.48176	0.554632	6.11037	9.4229		2070	2505	92	294	342	470		0.00685081		24.2569
553	2022	9208	9.12783	421000	0.535614	24.7834	0.601165	0.0162252	0.204368	0	1	10.8918	39.5	0	1	0.54062	0.752881	8.52736	9.65938	0.924305	6.11037	10.7081		1848	5223	498	646	2268	573		0.00504274		174.165
554	2008	1172	7.06647	370900	0.999895	20.6872	0.064439	0.141691	0.05316	0	1	10.3396	56.33	0	0.5	1.08622	0.802665	8.73935	8.33618	0.711281	5.60848									0.158851	0.00124856		15.2946
554	2009	1183	7.07581	370900	0.726688	20.6294	0.0505478	-0.0099129	-0.005826	0	1	10.4311	55.8	0	1	0.860641	0.746562	8.73724	8.32322	0.670804	5.60848									0.115448	0.00090741		2.74478
554	2010	1226	7.11151	370900	0.936004	20.6713	0.0814459	0.121225	0.080857	0	1	10.5757	54.2	0	1	0.998737	0.917107	9.04005	8.39389	0.311605	5.60848									0.148701	0.00116878		-0.605266
554	2011	1271	7.14756	370900	0.798618	20.654	0.0555584	0.0537155	0.239065	0	1	10.7224	52.9	0	0.5	1.03899	0.823984	9.22638	8.5928	0.711281	5.60848					23	155	26	1067	0.126875	0.000997229		-1.45572
554	2012	1445	7.27586	370900	0.671586	20.7205	0.0993638	0.131291	-0.008323	0	1	10.82	51.46	0		1.05547	0.856905	9.19717	8.53109	0.736328	5.60848		75.57	202		23	155	1204	63	0.106694	0.000838605		2.22154
554	2013	1410	7.25134	370900	0.827139	20.843	0.190248	0.148612	-0.00349	0	1	10.9193	50.1	0	0.5	0.747866	0.940598	9.18964	8.52977	0.700746	5.60848		89.2908			23	155	1169	63	0.131406	0.00103284		-1.11835
554	2014	1547	7.34407	370900	0.635811	20.8137	0.160959	-0.0131609	0.022744	0	1	10.9925	48.4431	0	1	0.903176	0.733174	9.20543	8.50199	0.863602	5.60848		90.24			30	155	1297	65	0.10101	0.000793933		2.90171
554	2017	1342	7.20192	370900	0.80986	20.8767	0.209542	0.139752	-0.017486	0	1	11.1932	45.3545	0		0.740556	0.599648	9.50486	8.19377	0.708387	5.60848		89.56			45	135	1092	70	0.128661	0.00101127		-1.74162
554	2018	1305	7.17396	370900	0.547335	20.9613	0.287817	0.0728412	0.131882	0	1	11.2446	43.99	0		0.81371	0.766914	9.59524	8.32381	1.13948	5.60848		89.27			45	135	1055	70	0.0869541	0.000683453		1.61314
554	2019	1383	7.23201	370900	0.748185	20.9997	0.310079	0.0669446	-0.049693	0	1	11.1714	39.8	0	1	0.649817	0.765308	9.59733	8.24219	0.731967	5.60848		89.89			45	135	1133	70	0.118863	0.000934253		-0.433154
554	2020	1185	7.0775	370900	0.83314	21.1194	0.382912	0.171376	-0.171239	1	1	11.2	39.1	0		0.761854	0.849032	9.4632	8.13344	0.624215	5.60848		84.06			30	119	979	57	0.132359	0.00104034		-1.70952
554	2021	1135	7.03439	370900	0.638101	21.1348	0.387348	-0.127182	0.155013	0	1	11.3278	39.9384	0	0.5	0.558649	0.629621	9.5356	8.30397	0.588124	5.60848		83.35			30	121	928	56	0.101374	0.000796792		0.593787
554	2022	1099	7.00216	370900	0.520684	21.3954	0.521244	0.139841	0.096585	0	1	11.3787	40	0	1	0.697089	0.449937	9.48777	8.42101	0.621626	5.60848		82.8			30	128	885	56	0.0827201	0.000650175		0.962191
555	2008	82	4.40672	440300	0.766675	17.3178	0.947168	0.000194042	1.59559	0	0	10.5132	51.6	0		1.24482	1.02563	6.64424	5.74078	0.309112	2.88043									0.110219	0.00198331		0.533392
555	2009	82	4.40672	440300	1.11787	16.9622	0.947168	-0.171999	-0.574356	0	1	10.5836	49.2	0		1.15028	0.801318	6.76903	4.62029	0.639227	2.88043									0.160708	0.00289182		-3.66723
555	2010	82	4.40672	440300	0.730893	17.9012	0.947168	0.143424	2.77995	0	1	10.7367	50	0		0.837181	0.81108		7.41737	0.797998	2.88043									0.105075	0.00189075		-3.34303
555	2011	82	4.40672	440300	0.758013	16.9394	0.947168	0.249457	0.167274	0	1	10.882	49.7	0		0.733131	0.943947		7.3491	0.8373	2.88043	33.33	66.67			3			6	0.108974	0.0019609		4.30364
555	2012	82	4.40672	440300	0.876969	16.7575	0.947168	-0.171999	-0.542016	0	1	10.952	48.54	0	1	0.614505	0.678249		6.23108	0.535614	2.88043		44.44			3			6	0.126075	0.00226863		0.25194
555	2013	4307	8.368	440300	0.896185	22.5205	0.681127	0.0267022	2.77995	0	0	11.0425	47.3	0		0.822732	0.853413	7.87999	8.74023	0.945384	2.88043	84.1885		681		79	3237	645	346	0.128838	0.00231834	0.0404226	-92.9277
555	2014	4182	8.33854	440300	0.698139	22.5801	0.537506	0.0785733	-0.149665	0	0	11.1245	46.3351	0		0.871291	0.850408	7.94162	8.60125	0.788666	2.88043	83.33		697		79	3166	628	309	0.100366	0.00180601	0.0476515	-35.2843
555	2017	9942	9.20452	440300	0.719362	23.0954	0.537705	0.0320569	0.021554	0	0	11.4043	42.3699	0		0.700533	0.747302	8.24295	8.30199	0.59604	2.88043	67.26		3255		118	8221	851	752	0.103417	0.00186092	0.0453676	9.01715
555	2018	9187	9.12554	440300	0.567663	23.0932	0.530334	0.0221804	0.108743	0	0	11.4853	41.83	0	0.5	0.832801	0.87231	8.29981	8.45613	1.01281	2.88043	67.86		2953		116	7616	733	722	0.0816086	0.00146849	0.0458154	-1.15048
555	2019	10209	9.23102	440300	0.670804	23.0987	0.505153	0.0269599	0.117729	0	0	11.5868	40.4	0	0.5	0.605452	0.535402	8.38138	8.52217	1.00202	2.88043	68.9		3175		99	8553	768	789	0.0964364	0.0017353	0.0477897	19.388
555	2020	12898	9.46483	440300	0.725724	23.2125	0.528217	0.026706	0.05322	0	0	11.6151	39.2	0	0.5	0.506457	0.660815	8.39148	8.46603	0.778755	2.88043	67.25		4225		90	11295	751	762	0.104332	0.00187737	0.0456185	-4.20316
555	2021	13361	9.5001	440300	0.61934	23.2427	0.51487	0.0299149	0.062672	0	0	11.731	40.379	0		0.823808	0.540235	8.4102	8.51626	0.800371	2.88043	99.02		131		103	11700	740	818	0.0890379	0.00160217		9.66839
555	2022	13889	9.53885	440300	0.670438	23.2442	0.506906	0.016178	0.056674	0	0	11.7685	40.9	0		0.611739	0.518595	8.3188	8.55611	0.404712	2.88043	98.41		221		93	12242	759	795	0.0963838	0.00173435		1.26184
557	2008	187	5.23111	640100	0.951848	19.6667	0.947168	0.000285045	0.030115	0	1	7.95702	52.9	0		1.12662	1.08237	6.64424	4.85136	0.744807	6.90066									0.0118262	0.000946985		-21.161
557	2009	82	4.40672	640100	0.74509	19.1703	0.947168	-0.0465061	-0.574356	0	1	7.95702	48.9	0		0.767044	0.632483	6.76903	4.32302	0.962586	6.90066									0.00925734	0.000741283		-16.6065
557	2013	82	4.40672	640100	0.730197	19.4955	0.522073	-0.048588	1.84052	1	1	7.95702	49.3	0	0.5	0.863158	0.791594	7.00148	5.77045	0.787882	6.90066	52.6316	47.3685			5	1	8	24	0.0090723	0.000726466		-1.49283
557	2014	82	4.40672	640100	0.775144	19.4357	0.488817	-0.0104277	-0.215847	1	1	7.95702	48.7351	0	0.5	0.885067	0.876588	7.66184		0.558527	6.90066	51.79	48.22			5	15	12	24	0.00963075	0.000771184		2.42332
557	2017	1153	7.05012	640100	0.778743	22.3415	0.202265	0.0598657	0.42433	0	1	8.14426	45.8993	0		0.575225	0.713658	8.76367	6.7054	1.00635	6.90066	27.4	72.59		855	16	14	26	242	0.00967546	0.000774764		8.89473
557	2018	1120	7.02108	640100	0.803588	22.4765	0.146288	0.040949	0.153564	0	1	8.21749	44.54	0		0.89836	0.545356	8.75497	6.86501	0.424319	6.90066	26.88	73.13		822	15	13	26	244	0.00998415	0.000799483		-64.5889
557	2019	1136	7.03527	640100	0.815585	22.3876	0.0582207	0.0327619	0.051212	0	1	8.22911	42.3	0		0.793805	0.517496	8.82042	6.9075	1.06585	6.90066	27.03	72.97		879	16	12	20	209	0.0101332	0.000811418		6.1716
557	2020	1122	7.02287	640100	0.70581	22.423	0.0593996	0.0314664	0.119943	0	1	8.27399	41	0		0.550558	0.499434	8.70321	7.02817	0.32518	6.90066	27.54	72.46		851	18	42	14	197	0.00876931	0.000702204	0.000442467	5.33597
557	2021	1111	7.01302	640100	0.716504	22.476	0.0682053	0.0387055	0.380383	0	1	8.41678	44.7018	0	1	0.68035	0.54826	8.92399	7.35761	0.800371	6.90066	31.05	68.94		816	19	66	8	202	0.00890218	0.000712843		-1.21891
558	2008	171	5.14166	330100	1.13948	21.3921	0.736705	0.00725281	-0.131547	0	0	9.97407	53.9	0		1.43604	1.12492	8.38101	8.10038	0.766675	4.56035									0.0165054	0.0615862		-14.2765
558	2009	186	5.22575	330100	1.13948	21.6573	0.73576	-0.0176123	0.301687	0	0	10.0428	51.8	0	0.5	0.992678	1.33684	8.54438	8.32497	0.387296	4.56035									0.0165054	0.0615862		-9.20622
558	2010	234	5.45532	330100	0.913117	22.0477	0.76416	-0.077686	0.625752	0	0	10.23	51.6	0		1.37444	0.874617	8.74941	8.68546	0.635811	4.56035									0.0132265	0.0493516		-46.4783
558	2011	236	5.46383	330100	1.13948	22.2541	0.781555	-0.0951657	-0.455358	0	0	10.3834	51.2	0	0.5	1.40437	0.910242	8.68011	8.07533	0.798947	4.56035	41.95		26						0.0165054	0.0615862		-7.01201
558	2012	248	5.51343	330100	1.02982	22.4945	0.806471	0.0523164	0.183576	0	0	10.4535	49.95	0		1.02725	1.11242	8.6848	8.22441	0.945384	4.56035	31.86		73		22	62	26	138	0.014917	0.0556593		7.34882
558	2013	281	5.63835	330100	0.859097	22.5581	0.843875	0.120552	0.782176	0	0	10.5389	49.1	0		0.881496	0.991539	8.84908	8.74366	0.657036	4.56035	25.9786	74.0214			22	77	52	130	0.012444	0.046432		32.0844
558	2014	423	6.04737	330100	0.984902	22.2661	0.6261	-0.0256312	0.774199	0	0	10.601	47.7312	0		1.20326	1.1238	8.7877	9.1135	0.690762	4.56035	20.8	80.85			24	64	51	284	0.0142663	0.0532314		-37.504
558	2017	174	5.15906	330100	0.890177	21.6602	0.457423	-0.0428737	-0.574356	0	0	10.8545	42.9454	0	0.5	0.967618	0.815412	9.37348	8.51576	0.752862	4.56035			66		25	90	31	28	0.0128942	0.0481118		47.687
558	2018	174	5.15906	330100	1.08612	21.736	0.509575	0.168607	-0.46953	0	0	10.9366	41.83	0		0.67854	0.976197	9.39758	7.89016	0.547335	4.56035	63.79		6		25	90	31	28	0.0157324	0.0587018		-8.28113
558	2019	168	5.12396	330100	0.84963	21.607	0.468859	-0.0364407	-0.574356	0	1	11.0405	42.6	0	0.5	0.739288	0.842955	9.42369	6.26707	0.740423	4.56035	51.19		34		31	87	12	38	0.0123069	0.0459203		-29.4505
558	2020	136	4.91265	330100	1.02976	21.4961	0.436977	0.00607379	0.01579	0	1	11.0762	40.9	0	1	0.759739	0.722044	9.48708	6.3864	0.890177	4.56035	52.94		21	13	25	37	39	22	0.0149161	0.055656		-6.41673
558	2021	82	4.40672	330100	0.946178	21.3731	0.41726	0.00352443	0.004791	0	1	11.2053	42.4243	0	2.5	0.675135	0.766704	9.58467	6.41927	0.89344	4.56035	56.67		3		16	4	15	25	0.0137054	0.0511385		27.9667
558	2022	82	4.40672	330100	0.838841	21.3293	0.41232	0.0549464	-0.152624	0	1	11.2608	42.7	0	0.5	0.991121	0.698978	9.48955	6.45107	0.876647	4.56035	61.71		2		15	2	13	17	0.0121506	0.0453372		-1.15903
559	2008	10210	9.23112	330100	0.446647	22.4825	0.692608	0.0756039	0.145488	0	0	9.97407	53.9	0	1	0.385989	0.50564	8.77478	7.67667	0.549471	4.56035												75.5431
559	2009	9768	9.18687	330100	0.365713	22.4827	0.676859	0.125149	0.148836	0	0	10.0428	51.8	0	0.5	0.32358	0.336958	8.8096	7.83019	0.515302	4.56035											0.00281538	-36.529
559	2010	10312	9.24106	330100	0.552137	22.8125	0.499961	0.0558752	0.403919	0	0	10.23	51.6	0	0.5	0.341536	0.471373	9.12315	8.15279	0.694387	4.56035											0.0330394	-93.0309
559	2011	10504	9.25951	330100	0.42872	22.8985	0.531791	0.0471192	0.045242	0	0	10.3834	51.2	0		0.47111	0.465987	8.88863	8.18293	0.776215	4.56035					120	1894	341				0.0330957	34.7626
559	2012	9716	9.18153	330100	0.450341	22.8708	0.535614	0.07179	0.020353	0	0	10.4535	49.95	0	0.5	0.436901	0.440074	8.5302	8.23193	0.668107	4.56035	8.79		7127	7528	126	907	339	816			0.0372764	-50.9896
559	2013	11025	9.30792	330100	0.339093	22.9998	0.605591	0.137441	0.110596	0	0	10.5389	49.1	0		0.39704	0.328029	8.54208	8.26876	0.469886	4.56035	9.0068	90.9932		8543	143	1029	384	926			0.0368747	138.592
559	2014	10755	9.28313	330100	0.355648	23.2001	0.633816	0.114114	0.061186	0	0	10.601	47.7312	0		0.43497	0.44312	8.6292	8.33576	0.639227	4.56035	10.78	89.21		8330	140	1055	366	864			0.0358717	24.4696
559	2017	9697	9.17957	330100	0.32518	23.1682	0.532298	0.103282	0.034158	0	0	10.8545	42.9454	0		0.242774	0.290793	8.76226	8.50572	0.519274	4.56035	11.11	88.88		7462	163	1095	292	685			0.0422413	36.0631
559	2018	9490	9.15799	330100	0.352057	23.2122	0.546613	0.0101474	0.018633	0	0	10.9366	41.83	0		0.356501	0.283664	8.54844	8.53308	0.644341	4.56035	15.21	84.8		7534	150	971	218	617			0.0425795	33.0741
559	2019	8274	9.02087	330100	0.359843	23.2105	0.54705	0.106122	-0.068735	0	0	11.0405	42.6	0		0.360728	0.238945	8.54162	8.5259	0.758126	4.56035	17.67	82.33		6170	870	749	230	255			0.0406449	55.3523
559	2020	8245	9.01736	330100	0.404712	23.4635	0.428987	0.0800979	0.028407	0	0	11.0762	40.9	0		0.401216	0.429451	8.59179	8.55864	0.800606	4.56035	17.58	82.41		6498	205	697	203	642			0.0304445	-198.835
559	2021	7961	8.98231	330100	0.262563	23.5459	0.477766	0.0563025	0.31617	0	0	11.2053	42.4243	0	0.5	0.248911	0.281342	8.64747	8.85673	0.767804	4.56035	17.9	82.1		6289	201	671	198	602				-16.8933
559	2022	9101	9.11614	330100	0.262563	23.6776	0.535167	0.0598649	-0.021448	0	0	11.2608	42.7	0		0.362774	0.394253	8.59735	8.7741	0.670804	4.56035	16.57	83.43		7320	205	639	164	773				432.731
560	2008	4189	8.34022	530100	1.13948	21.6303	0.764406	-0.0925257	0.02793	0	0	8.64684	43	0	1	1.43604	1.12492	8.73935	6.84012	0.725724	6.55344									0.0165054	0.0615862		-2.9399
560	2009	3013	8.01069	530100	1.13948	21.7757	0.788744	0.0359463	0.055762	0	0	8.72741	41.9	0	1	0.992678	1.33684	8.73724	7.05919	0.829303	6.55344									0.0165054	0.0615862		-8.80311
560	2010	3026	8.015	530100	0.913117	21.9351	0.815963	0.151873	0.108702	0	0	8.88519	44.6	0	1	1.37444	0.874617	9.04005	7.16137	0.754859	6.55344									0.0132265	0.0493516		40.7411
560	2011	3336	8.11253	530100	1.13948	22.1517	0.75425	-0.00060862	0.13018	0	0	9.09303	42.5	0	1	1.40437	0.910242	9.22638	7.23564	0.568731	6.55344			1562		123	164	530	960	0.0165054	0.0615862		-15.5733
560	2012	4371	8.38275	530100	1.02982	22.0974	0.716999	-0.0550549	0.77936	0	0	9.24082	42.87	0	1	1.02725	1.11242	9.19717	7.68257	0.670438	6.55344			1264		108	157	519	657	0.014917	0.0556593		-22.8537
560	2013	4644	8.44333	530100	0.859097	22.295	0.745479	-0.00619575	-0.353085	0	0	9.37859	42	0	1	0.881496	0.991539	9.18964	7.21938	0.520684	6.55344		33.4841			113	195	430	817	0.012444	0.046432		-11.9926
560	2014	4080	8.31385	530100	0.984902	22.2235	0.716329	-0.00663234	-0.084272	0	0	9.45834	41.2172	0	1	1.20326	1.1238	9.20543	7.13349	0.535614	6.55344		33.06			97	171	361	720	0.0142663	0.0532314		54.3805
560	2017	59003	10.9853	530100	0.890177	23.5642	0.530688	3.21378e-05	-0.312045	1	0	9.70359	37.8898	1	1	0.967618	0.815412	9.50486	5.63748	0.88472	6.55344		100.01			638	1099	49869	7397	0.0128942	0.0481118	0.00288303	141.836
560	2018	52415	10.8669	530100	1.08612	23.6339	0.483221	0.0438289	2.77995	1	0	9.7915	38.91	1	1	0.67854	0.976197	9.39758	7.78868	0.945384	6.55344			28154		575	687	43332	7821	0.0157324	0.0587018	0.00340043	24.4715
560	2019	47864	10.7761	530100	0.84963	23.6933	0.469037	0.06079	0.04857	1	0	10.0529	34.3	1	1	0.739288	0.842955	9.42369	7.89289	1.05793	6.55344	10.96		25496		534	796	39857	6677	0.0123069	0.0459203	0.00406997	59.8486
560	2020	48488	10.7891	530100	1.02976	23.7252	0.484001	0.111463	-0.145968	1	0	10.1073	33.8	1	1	0.759739	0.722044	9.48708	7.73422	0.535128	6.55344	12.09		23853		469	890	41351	5778	0.0149161	0.055656	0.00555055	42.3571
560	2021	50493	10.8296	530100	0.946178	24.2187	0.675067	0.0646661	0.249394	1	0	10.209	35.3242	1	1	0.675135	0.766704	9.58467	7.93924	0.913117	6.55344	11.5		24408		423	799	43994	5277	0.0137054	0.0511385		688.358
560	2022	33820	10.4288	530100	0.838841	24.2088	0.681465	0.132096	-0.024197	1	0	10.2735	36.16	1	1	0.991121	0.698978	9.48955	8.1185	0.563917	6.55344	14.53		16456		344	571	29862	3043	0.0121506	0.0453372		180.711
561	2008	387	5.95842	610300	0.737551	19.4992	0.947168	0.219906	-0.574356	1	1	8.89762	56.1	0		1.03968	1.04651	6.64424	5.35248	0.783864	6.86659										0.108053	0.00257114	36.1926
561	2009	386	5.95584	610300	0.875522	19.2439	0.947168	-0.171999	0.011542	1	1	9.0082	51.9	0	1.5	0.691934	1.03718	6.76903	5.37303	0.804936	6.86659										0.128266	8.67704e-05	-0.936965
561	2010	2062	7.63143	610300	0.90533	20.9723	0.38777	0.0790446	2.77995	0	1	9.22261	53.8	0	1	0.86228	1.09925	8.04555	6.89563	0.639227	6.86659										0.132633	0.0162859	-70.143
561	2011	2319	7.74889	610300	0.844385	21.0808	0.37062	0.0357722	0.140742	0	1	9.43447	55.4	0		0.890252	0.874561	7.96058	6.96094	0.854807	6.86659	25.88			1092	40	871	37	279		0.123704	0.00670442	2.17512
561	2012	2458	7.8071	610300	0.89344	21.2077	0.428241	-0.0302061	-0.042905	0	1	9.5787	55.86	0		0.835048	0.616702	7.83635	6.87949	0.613883	6.86659	28.03		1769	1230		823	50	355		0.130891	0.0563164	-0.320885
561	2013	2578	7.85477	610300	0.807729	21.234	0.405321	0.0532838	-0.125599	0	1	9.6931	55.5	0	0.5	0.600634	0.820471	7.87999	6.72846	0.692076	6.86659	36.0357	63.9643		1280	50	765	55	317		0.118334	0.0684821	-1.50614
561	2014	2656	7.88458	610300	0.813071	21.3682	0.45517	0.0213216	0.170112	0	1	9.78075	54.1395	0	1	0.72165	0.896311	7.95354	6.87409	0.87197	6.86659	36.86	63.14		1287	52	920	68	329		0.119117	0.0523373	-1.86551
561	2017	3039	8.01928	610300	0.779063	21.7443	0.495297	0.0741081	0.087227	0	1	9.99419	49.6962	0	1.5	0.52181	0.605203	8.28626	7.02428	0.588611	6.86659	39.29	60.71		1393	49	1147	53	397		0.114134	0.0550636	10.1203
561	2018	2996	8.00503	610300	0.7562	21.7909	0.483476	0.0302229	0.005801	0	1	10.1039	49.75	0	1	0.729928	0.54298	8.26278	7.04668	0.534809	6.86659	42.09	57.91		1292	54	1189	58	403		0.110785	0.0610361	-5.25816
561	2019	2894	7.97039	610300	0.694387	21.8951	0.496983	0.0738259	0.09888	0	1	10.1579	46.4	0	1	0.616716	0.85857	8.34374	7.16748	0.52483	6.86659	43.2	56.81		1206	56	1175	58	399		0.101729	0.0597721	-9.10286
561	2020	2913	7.97694	610300	0.752862	21.9965	0.522123	0.0255917	0.03164	0	1	10.1728	43.4	0	0.5	0.829604	0.603326	8.38688	7.18708	0.810967	6.86659	44.28	55.72		1208	54	1179	60	412		0.110296	0.0579441	2.72991
561	2021	2889	7.96867	610300	0.614851	22.0814	0.527199	0.00831673	0.082948	0	1	10.3023	46.3157	0	0.5	0.619915	0.584744	8.44419	7.21679	0.913269	6.86659			1482	1212	55	1171	47	404		0.090077		16.8894
561	2022	2884	7.96693	610300	0.508575	22.1841	0.550854	-0.0202703	0.064967	0	1	10.3974	48.6	0	0.5	0.537236	0.742627	8.3164	7.27343	0.424319	6.86659			1612	1160	47	1303	48	326		0.0745074		0.677735
565	2008	823	6.71296	500000	0.749955	20.9533	0.654727	0.0128631	0.027065	1	1	8.66452	47.7	0	1	1.01803	1.09505	8.00488	6.50883	0.489319	6.79603										0.00706073		9.82832
565	2009	821	6.71052	500000	0.842	21.1063	0.541367	-0.0687409	0.032341	1	1	8.78416	52.8	0	1	0.74238	1.04722	7.80429	6.50144	0.842	6.79603										0.00792733		-24.7996
565	2010	1027	6.9344	500000	0.945384	21.0758	0.532023	-0.0198216	0.11344	1	1	8.97785	55	1	1	0.946136	0.67281	8.02823	6.5014	0.535128	6.79603										0.00890067	0.00123896	-20.2319
565	2011	1027	6.9344	500000	0.874161	20.7117	0.563589	-0.0866278	0.148503	1	1	9.21148	55.4	1	1	0.643491	0.819864	8.11546	6.66838	0.628614	6.79603			317	681		178		168		0.00823012	0.00129708	16.0452
565	2012	1299	7.16935	500000	0.776215	20.7713	0.446647	0.0612871	0.040122	1	1	9.34221	52.37	1	1	0.639643	0.828929	8.07457	6.6148	0.535614	6.79603		23.94	806	708		313		278		0.00730797	0.0171719	-18.7057
565	2013	1208	7.09672	500000	0.680482	20.6923	0.383621	0.011349	0.056138	1	1	9.45589	50.5	1	1	0.933677	0.841246	8.13519	6.70536	0.945384	6.79603		100		565		389		254		0.00640665	0.0216805	10.3134
565	2014	1155	7.05186	500000	0.677507	20.6754	0.331116	0.0315725	0.004083	1	1	9.5654	45.7775	1	1	0.994591	1.00126	8.13032	6.72851	0.612199	6.79603		87.6191		593		330		232		0.00637864	0.0201584	2.0565
565	2017	942	6.84801	500000	0.565865	21.175	0.334427	0.0344283	0.530993	0	1	9.8743	44.1942	1	1	0.727552	0.697724	8.31705	8.69985	0.77466	6.79603		84.18		489	21	136	99	197		0.00532755	0.0122301	18.1625
565	2018	913	6.81674	500000	0.582055	21.1077	0.265447	0.0169809	-0.574356	0	1	9.92148	40.9	1	1	0.621566	0.535514	8.32353	6.98151	0.90533	6.79603		83.68		435	21	152	115	190		0.00547998	0.0146012	-2.51038
565	2019	915	6.81892	500000	0.612199	21.1543	0.263261	0.00836998	-0.250631	0	1	10.0692	40.2	1	1	0.776746	0.78116	8.30737	6.69629	0.755213	6.79603		82.73		394	21	199	113	188		0.00576378	0.0139812	8.38786
565	2020	928	6.83303	500000	0.657036	21.1861	0.247254	0.0285236	-0.084869	0	1	10.1267	40	1	1	0.834853	0.693123	8.30375	6.60594	0.352057	6.79603		82		417	23	195	112	181		0.00618591	0.0136329	9.37018
565	2021	913	6.81674	500000	0.727658	21.1976	0.213528	-0.00432204	0.130357	0	1	10.2362	40.098	1	1	0.60011	0.525255	8.51029	6.70794	0.262563	6.79603		80.29		403	21	199	117	173		0.00685081		11.9455
565	2022	884	6.78446	500000	0.535614	21.1996	0.193172	0.0189427	-0.041835	0	1	10.2795	40.1	1	1	0.54062	0.752881	8.52736	6.68241	0.341949	6.79603		79.08		373	20	199	122	170		0.00504274		4.70158
566	2008	652	6.48004	460100	1.11411	20.4148	0.442172	0.00927553	0.599591	0	0	7.95702	29.8	0	1	0.875606	0.989254	7.80691	6.65966	0.390802	1.62274											0.00392756	3.57637
566	2009	661	6.49375	460100	0.747799	20.5549	0.473074	0.0932923	0.337652	0	0	7.95702	26.8	0	0.5	0.927558	1.01238	7.85278	6.94632	0.506196	1.62274											0.0041601	-7.48561
566	2010	815	6.70319	460100	1.08282	20.7986	0.543872	0.0478637	0.185583	0	0	7.95702	27.7	0	0.5	0.816178	0.780941	7.95095	6.99259	0.73406	1.62274											0.0072983	19.5981
566	2011	1015	6.92264	460100	0.961881	21.4262	0.340401	0.0286056	0.177201	0	0	7.95702	28.3	0		0.637721	0.939013	7.96706	7.04531	1.08612	1.62274				525	23	143	232	92			0.00203348	-78.9884
566	2012	1455	7.28276	460100	0.909357	21.739	0.460584	0.00085747	0.315912	0	0	7.95702	28.17	0	0.5	0.852615	0.90906	7.89896	7.12955	0.643201	1.62274	15.6		1001	739	32	253	256	175			0.0175987	-5.27866
566	2013	1514	7.32251	460100	0.909695	21.968	0.542144	0.0523645	0.072215	0	0	8.06387	27.7	0	0.5	0.781582	0.925612	7.92377	7.15418	0.42037	1.62274	15.8521	84.1479		774	40	256	270	174			0.0238598	51.4104
566	2014	1666	7.41818	460100	0.913269	22.0244	0.529454	0.00407887	0.318839	0	0	8.16072	25.0226	0	0.5	0.798773	0.828172	7.98084	7.36727	0.725724	1.62274	15.25	84.76		930	39	237	288	172			0.0156932	-38.2591
566	2017	2350	7.76217	460100	0.800606	23.0791	0.518631	0.0499157	0.20913	0	0	8.40347	22.327	0		0.801549	0.621885	8.18292	7.4606	0.749955	1.62274	29.83		1649	905	93	580	284	488			0.00589551	37.6409
566	2018	2359	7.76599	460100	0.797998	23.0589	0.533162	-0.0492391	0.35475	0	0	8.48303	22.68	0	0.5	0.567568	0.79469	8.17155	7.74788	0.755856	1.62274	31.88		1607	909	93	498	179	680			0.00813992	107.369
566	2019	2588	7.85864	460100	0.584047	23.1007	0.57032	-0.0181646	-0.010713	0	0	8.57715	20.7	0		0.631287	0.515715	8.20251	7.69343	0.957542	1.62274	32.85		1738	903	95	734	654	202			0.0194103	-1.59606
566	2020	3148	8.05452	460100	0.731967	23.0534	0.613627	-0.0114187	-0.100183	0	1	8.61838	19.1	0		0.573783	0.606062	8.15474	7.4646	0.731967	1.62274	29.42		2222	2201	62	259	428	198			0.0232386	20.8564
566	2021	2589	7.85903	460100	0.588298	22.847	0.714827	0.0129412	-0.064196	0	1	8.77573	19.1315	0		0.677038	0.786646	8.22989	7.49895	0.677507	1.62274	34.72		1690	1229	92	717	271	280				-26.404
566	2022	2247	7.71735	460100	0.519866	22.7201	0.682683	0.0193024	-0.135989	0	1	8.82735	19.2	0		0.492255	0.672692	8.18346	7.43043	0.32518	1.62274	35.51		1449	901	56	826	146	318				20.5548
568	2008	2040	7.62071	510500	0.778875	22.3511	0.3142	0.159821	0.297768	0	1	9.44155	46.3	0		0.515204	0.708906	8.00352	8.2888	0.624215	7.00089											0.00337368	101.648
568	2009	2040	7.62071	510500	0.538543	22.5121	0.287201	0.178408	0.150602	0	1	9.55756	47.4	0	1	0.369553	0.618653	8.12584	8.42744	0.752862	7.00089											0.00464359	130.994
568	2010	1874	7.53583	510500	0.619261	22.806	0.306981	0.168357	0.228914	0	1	9.75182	50.5	0	1	0.587091	0.606301	8.28878	8.67075	0.945384	7.00089											0.00517754	127.461
568	2011	1815	7.50384	510500	0.42787	23.2472	0.420958	0.249457	0.569188	0	1	9.95355	52.5	0		0.499726	0.530845	8.41555	9.12421	0.406729	7.00089			1597	765	60	185	385	421			0.00425458	150.786
568	2012	1862	7.52941	510500	0.60405	23.4688	0.372576	0.249457	0.3712	0	1	10.0805	51.66	0	0.5	0.602385	0.47448	8.44441	9.42852	0.822	7.00089	36.09		347	735	67	198	385	477			0.00450801	127.467
568	2013	1826	7.50988	510500	0.499957	23.3432	0.225484	0.0893086	-0.097369	0	1	10.1808	51.7	0		0.434058	0.379685	8.34509	9.32754	0.41843	7.00089	37.4589	62.5411		731	59	214	366	456			0.0057023	247.43
568	2014	1909	7.55433	510500	0.540905	23.3013	0.256437	0.0992429	-0.486782	0	1	10.2589	48.928	0		0.571796	0.354533	8.23801	8.64052	0.515302	7.00089	46.21	53.8		736	67	249	386	471			0.00420323	207.58
568	2017	2451	7.80425	510500	0.438288	23.7067	0.224905	0.186953	0.251791	0	1	10.5181	38.7454	0	1	0.485905	0.392912	8.29616	9.17939	0.719362	7.00089	44.97	55.04		844	139	489	588	391			0.00429297	-140.558
568	2018	2880	7.96555	510500	0.363051	23.8414	0.242457	0.190132	0.255953	0	1	10.6134	37.67	0	0.5	0.335238	0.434555	8.53733	9.33563	0.670438	7.00089	45.83	54.17		1017	108	584	738	433			0.00377502	186.649
568	2019	3228	8.07962	510500	0.361137	24.0878	0.323833	0.167414	0.211518	0	1	10.7497	37.3	0	1.5	0.417677	0.56876	8.67225	9.44284	0.734589	7.00089	47.99	52.02		1128	106	593	824	577			0.00300269	60.0747
568	2020	3330	8.11073	510500	0.391848	24.2789	0.337835	0.140423	0.05285	0	1	10.7914	36.2	0		0.434966	0.347367	8.60174	9.36611	0.617953	7.00089	51.86	48.14		1296	100	570	877	487			0.0032111	140.865
568	2021	3434	8.14148	510500	0.408891	24.4894	0.348852	0.178161	0.239563	0	1	10.894	36.9565	0	0.5	0.544311	0.568664	8.59702	9.55385	0.639227	7.00089	52.91	47.09		1264	99	700	879	492				286.031
568	2022	3605	8.19008	510500	0.486318	24.6626	0.331936	0.160797	0.217094	0	1	10.9464	37.3	0		0.474895	0.493937	8.57766	9.71986	0.874161	7.00089	59.34	40.67		1323	100	734	924	524				251.815
570	2008	3510	8.16337	320400	1.06585	21.364	0.391279	-0.00386692	-0.065496	0	1	10.3412	55	0		0.823976	0.939922	7.71605	7.39398	0.738881	1.88343									0.0229921	0.0422917	0.00714407	-3.6544
570	2009	3379	8.12534	320400	0.78117	21.8017	0.384901	0.117351	0.264312	0	1	10.4475	53.9	0		0.903398	0.70639	7.74531	7.63451	0.668107	1.88343									0.016851	0.0309958	0.00179474	1.99606
570	2010	3351	8.11701	320400	0.770862	21.9536	0.389066	0.0185242	0.179602	0	1	10.6317	52.5	0		1.13165	0.864916	7.96989	7.80439	0.822	1.88343									0.0166287	0.0305868	0.00331036	-9.84775
570	2011	3275	8.09407	320400	0.666386	21.7776	0.388028	-0.0693945	0.102432	0	1	10.8018	51.3	0		0.736601	0.719943	8.00935	7.91272	0.995919	1.88343	8.12		1952	2428	35	107	239	306	0.014375	0.0264413	0.00232017	-1.43948
570	2012	3181	8.06495	320400	0.727273	21.86	0.402746	0.0979771	-0.057998	0	1	10.8978	50.17	0	0.5	0.788736	0.818778	7.85767	7.84642	0.593941	1.88343	7.95		1904	2328	35	141	226	317	0.0156884	0.0288573	0.0359425	1.60986
570	2013	3168	8.06086	320400	0.800371	21.8359	0.399787	0.0103232	-0.009454	0	1	10.998	49.2	0	0.5	0.763949	0.796456	7.90061	7.83217	0.551243	1.88343	8.9331	91.067		2290	35	149	224	330	0.0172652	0.0317577	0.0418681	1.84482
570	2014	3070	8.02943	320400	0.770434	21.876	0.38324	-0.0162649	-0.149543	0	1	11.0835	47.4041	0	1.5	0.696934	0.874187	7.95493	7.69136	0.670804	1.88343	9.38	90.62		2201	36	147	220	333	0.0166194	0.0305698	0.0284385	5.8312
570	2017	3432	8.1409	320400	0.822	22.0388	0.391518	-0.0324988	0.063967	0	1	11.3606	45.0157	0	1.5	0.586239	0.806669	8.0973	7.614	0.757007	1.88343		90.47		2400	41	373	237	381	0.0177318	0.0326159	0.0207199	12.4304
570	2018	3186	8.06652	320400	0.535128	21.9891	0.417794	0.0774136	-0.119303	0	1	11.436	44.5	0		0.730991	0.799326	8.07924	7.53002	1.00749	1.88343		90.74		2168	41	368	230	379	0.0115435	0.0212332	0.0203557	4.75297
570	2019	3010	8.0097	320400	0.469886	21.9728	0.389327	-0.00582581	-0.043684	0	1	11.5092	44.4	0		0.650419	0.710893	8.09474	7.52135	0.508575	1.88343		90.8		1992	39	360	226	393	0.0101362	0.0186445	0.018981	5.49517
570	2020	2863	7.95963	320400	0.707386	22.0977	0.419966	0.0636983	0.122515	0	1	11.5398	43.1	0		0.699612	0.64263	8.21077	7.6619	0.519866	1.88343		90.25		1919	39	354	211	340	0.0152594	0.0280682	0.0182797	6.02517
570	2021	2764	7.92443	320400	0.772559	22.3044	0.362813	-0.0547948	0.067916	0	1	11.6645	44.4943	0	0.5	0.493914	0.787287	8.29787	7.75372	0.538409	1.88343		89.79		1845	37	362	205	315	0.0166653	0.0306541		-49.3658
570	2022	2656	7.88458	320400	0.708387	22.3756	0.356784	0.0699186	-0.110253	0	1	11.7189	45.5	0		0.585163	0.589518	8.18601	7.6129	0.807729	1.88343		89.13		1731	42	356	195	332	0.015281	0.0281079		32.4829
571	2008	5435	8.60061	460100	1.13948	21.3321	0.385582	0.0738883	-0.137569	1	1	7.95702	29.8	0		0.981389	1.20837	8.27153		0.352548	1.62274									0.160384			-23.6953
571	2009	5153	8.54733	460100	0.948785	21.4367	0.188435	0.0353982	0.334679	1	0	7.95702	26.8	0	2	0.891584	0.917699	8.32472		0.680482	1.62274									0.133543			-13.0791
571	2010	5207	8.55776	460100	0.820498	21.5064	0.18914	0.0671219	0.127019	1	0	7.95702	27.7	0	1.5	0.824265	0.775401	8.38233		0.731967	1.62274									0.115487			12.4547
571	2011	6307	8.74942	460100	0.896427	21.663	0.453556	0.068275	0.323218	1	0	7.95702	28.3	0		0.901498	0.890672	8.39727		0.755856	1.62274			5127	4041	55	234	59	750	0.126174			62.6202
571	2012	4790	8.47429	460100	0.669871	21.7605	0.218432	0.0459137	-0.026095	1	0	7.95702	28.17	0	0.5	0.889935	0.668385	8.93058		0.519274	1.62274	4.7		4143	3664	57	250	184	635	0.0942855			-36.238
571	2013	4718	8.45914	460100	0.861313	21.9275	0.305101	-0.0198004	-0.025295	0	0	8.06387	27.7	0	1	0.883913	0.770623	8.72095		0.744807	1.62274	4.2391	95.7609		3333	66	225	238	856	0.121231			20.7469
571	2014	4948	8.50674	460100	0.760615	22.2198	0.354891	-0.0851104	-0.075873	0	0	8.16072	25.0226	0		0.671993	0.635178	8.62634		0.620442	1.62274	4.96	95.05		3794	78	163	308	605	0.107058		0.00138256	-15.2486
571	2017	4348	8.37747	460100	0.539632	22.3679	0.442046	0.0327193	0.842019	0	0	8.40347	22.327	0		0.553188	0.768618	7.96266		0.508575	1.62274	6.02	93.97		3098	76	138	282	754	0.0759542			79.016
571	2018	3808	8.24486	460100	0.82049	22.165	0.554102	-0.0749714	-0.009138	0	0	8.48303	22.68	0		0.659935	0.599902	7.86238		0.352548	1.62274	6.31	93.7		2746	68	155	217	622	0.115485			-78.1905
571	2019	3558	8.17695	460100	0.781925	21.9624	0.639424	0.084648	-0.094	0	0	8.57715	20.7	0	1	0.795105	0.671612	7.87568		0.838841	1.62274	6.8	93.2		2472	62	229	270	525	0.110057			-28.9934
571	2020	3055	8.02453	460100	0.848098	21.7986	0.678183	0.0468671	-0.312737	0	0	8.61838	19.1	0		0.582871	0.577651	7.87574		0.734589	1.62274	6.19	93.82		2158	50	193	174	480	0.119371			39.1019
571	2021	3030	8.01632	460100	0.541596	21.7541	0.686227	0.123402	0.200554	0	0	8.77573	19.1315	0	0.5	0.524377	0.551605	7.7986		0.588611	1.62274	6.01	94		2142	44	272	151	421	0.0762306			10.7463
571	2022	2877	7.9645	460100	0.558059	21.8135	0.659991	0.145938	0.108919	0	0	8.82735	19.2	0		0.609972	0.6494	8.15712		0.621704	1.62274	6.05	93.95		2022	41	268	151	395	0.0785478			23.8941
572	2008	4682	8.45148	460100	0.446647	22.5641	0.378013	-0.171999	-0.277317	0	0	7.95702	29.8	0	1	0.385989	0.50564	8.05641	8.31399	0.776458	1.62274											0.0365273	-19.3034
572	2009	4780	8.4722	460100	0.365713	22.7985	0.433772	0.152292	0.022967	0	0	7.95702	26.8	0	0.5	0.32358	0.336958	8.00263	8.32105	0.790235	1.62274											0.0115297	-18.6897
572	2010	9046	9.11008	460100	0.552137	23.2678	0.37421	0.123702	0.625102	0	0	7.95702	27.7	0		0.341536	0.471373	9.12315	8.46557	0.650239	1.62274											0.00651791	-280.726
572	2011	7788	8.96034	460100	0.42872	23.2959	0.355492	-0.0661768	0.101099	0	0	7.95702	28.3	0		0.47111	0.465987	8.88863	8.63083	0.810967	1.62274	32.71		5241					7788			0.00482096	102.081
572	2012	8262	9.01942	460100	0.450341	23.2641	0.300822	-0.00943286	-0.24549	0	0	7.95702	28.17	0	0.5	0.436901	0.440074	8.5302	8.30933	0.508575	1.62274	32.56		5572	4529		2938		795			0.0297649	40.8862
572	2013	8932	9.0974	460100	0.339093	23.3496	0.316922	0.0038168	0.209652	1	0	8.06387	27.7	0		0.39704	0.328029	8.54208	8.45341	0.437381	1.62274	30.7098		4495	5031		2884		1017			0.0365246	128.425
572	2014	9492	9.1582	460100	0.355648	23.5026	0.39661	0.0418043	0.20681	1	0	8.16072	25.0226	0	0.5	0.43497	0.44312	8.6292	8.61159	0.902907	1.62274	31.42		4759	5351		3111		1030			0.0420588	136.137
572	2017	8189	9.01055	460100	0.32518	23.4828	0.476495	-0.114506	-0.302869	1	0	8.40347	22.327	0		0.242774	0.290793	8.76226	8.45993	0.595976	1.62274	39.01		3752	4107	198	1848	513	1523			0.0420439	-228.101
572	2018	6278	8.74481	460100	0.352057	23.162	0.495849	0.0426743	-0.478772	1	0	8.48303	22.68	0	0.5	0.356501	0.283664	8.54844	7.9241	0.519274	1.62274	44.26		2336	2770	64	1674	525	1245			0.0827244	-74.7615
572	2019	3655	8.20385	460100	0.359843	23.0962	0.466688	-0.00543052	-0.070571	0	0	8.57715	20.7	0	1	0.360728	0.238945	7.87568	8.11562	0.76485	1.62274	43.4147		1530	1570	43	1197	387	458			0.0632693	-36.787
572	2020	3122	8.04623	460100	0.404712	22.9434	0.518158	0.0119242	-0.574356	0	0	8.61838	19.1	0		0.401216	0.429451	7.87574	6.97341	0.359843	1.62274	33.95		1617	1717	36	634	308	427			0.025532	-148.075
572	2021	2207	7.69939	460100	0.262563	22.8283	0.445324	0.0198609	0.28178	0	0	8.77573	19.1315	0		0.248911	0.281342	8.64747	7.40511	0.755856	1.62274	32.71		1058	1045	36	389	231	506				-56.835
572	2022	1997	7.5994	460100	0.262563	22.5636	0.527607	0.0401874	0.348673	0	0	8.82735	19.2	0		0.362774	0.394253	8.59735	7.7697	0.997747	1.62274	31.79		1029	1053	32	314	220	378				-137.303
573	2008	297	5.69373	441900	1.13948	21.6113	0.441169	-0.0162913	-0.267209	0	0	10.5132	51.6	0	0.5	1.43604	1.12492	8.38101	7.02529	0.363051	2.88043									0.0165054	0.0615862		57.9642
573	2009	586	6.37332	441900	1.13948	21.6633	0.448261	0.0857884	0.485247	0	0	10.5836	49.2	0		0.992678	1.33684	8.54438	7.06823	0.469886	2.88043									0.0165054	0.0615862		-11.3913
573	2010	875	6.77422	441900	0.913117	21.6543	0.437837	0.0186005	0.065389	0	0	10.7367	50	0		1.37444	0.874617	8.74941	6.92385	0.675655	2.88043									0.0132265	0.0493516		-4.57615
573	2011	925	6.82979	441900	1.13948	21.644	0.410128	0.123264	0.56555	0	0	10.882	49.7	0		1.40437	0.910242	8.68011	7.34136	0.760929	2.88043			147	589	36	69	21	210	0.0165054	0.0615862		4.56812
573	2012	751	6.62141	441900	1.02982	21.6789	0.423265	0.00482364	-0.036464	0	0	10.952	48.54	0		1.02725	1.11242	8.6848	7.36205	0.565865	2.88043			198	381	36	163	59	112	0.014917	0.0556593		37.8345
573	2013	935	6.84055	441900	0.859097	21.7967	0.450208	-0.0144294	0.287585	0	0	11.0425	47.3	0		0.881496	0.991539	8.84908	7.51671	0.547335	2.88043				626	40	85	41	144	0.012444	0.046432		-2.56804
573	2014	318	5.76205	441900	0.984902	21.9239	0.513962	0.010192	-0.152368	0	0	11.1245	46.3351	0		1.20326	1.1238	8.7877	7.87857	0.657036	2.88043			161	65	46	72	36	99	0.0142663	0.0532314		-8.36659
573	2017	533	6.27852	441900	0.890177	21.8014	0.415724	-0.0524565	-0.497276	0	0	11.4043	42.3699	0		0.967618	0.815412	9.37348	7.17631	0.819856	2.88043			386	308	34	39	58	94	0.0128942	0.0481118		-12.4723
573	2018	402	5.99645	441900	1.08612	21.9671	0.507999	0.126487	0.61149	0	0	11.4853	41.83	0		0.67854	0.976197	9.39758	7.77738	0.738881	2.88043			288	167	26	32	47	130	0.0157324	0.0587018		38.5106
573	2019	267	5.58725	441900	0.84963	21.7992	0.40997	-0.0998317	0.001035	0	0	11.5868	40.4	0		0.739288	0.842955	9.42369	7.98495	0.395543	2.88043			131	39	24	17	41	146	0.0123069	0.0459203		-14.7769
573	2020	255	5.54126	441900	1.02976	21.8576	0.493365	0.0852698	-0.094849	1	0	11.6151	39.2	0	1	0.759739	0.722044	9.48708	7.91653	0.810967	2.88043			133	50	25	11	24	145	0.0149161	0.055656	0.00325211	60.7519
573	2021	252	5.52943	441900	0.946178	21.6427	0.332344	0.0475776	0.466859	1	0	11.731	40.379	0		0.675135	0.766704	9.58467	8.32914	0.668107	2.88043			141	52	19	11	24	146	0.0137054	0.0511385		15.0892
573	2022	232	5.44674	441900	0.838841	21.6635	0.357661	-0.0234338	-0.218146	1	0	11.7685	40.9	0		0.991121	0.698978	9.48955	8.12758	0.567663	2.88043			122	35	19	22	15	141	0.0121506	0.0453372		13.3161
576	2008	2280	7.73193	440700	0.995919	20.6811	0.597331	-0.0077078	-0.075245	1	1	10.5132	51.6	0	1	1.14949	0.777852	8.02411	6.49805	0.614851	2.88043									0.0214835	0.0395168		13.8279
576	2009	2298	7.73979	440700	0.804936	20.4661	0.483797	0.163928	-0.245395	1	1	10.5836	49.2	0	2	0.782823	1.02673	6.76903	6.22916	0.535614	2.88043									0.0173637	0.0319388		-20.492
576	2010	2167	7.6811	440700	1.03973	20.369	0.541208	-0.0482189	-0.190097	1	1	10.7367	50	0	0.5	0.927544	0.839271	7.03971	6.05435	0.692076	2.88043									0.0224286	0.0412553		14.9768
576	2011	2077	7.63868	440700	0.907474	20.631	0.8604	-0.0397246	-0.015368	0	0	10.882	49.7	0		0.879389	0.718557	7.15688	6.06656	0.779063	2.88043		20.37		1207	25	111	32	74	0.0195756	0.0360074	0.000972858	2.28373
576	2012	445	6.09807	440700	0.810967	20.6398	0.801702	-0.1024	0.210808	1	0	10.952	48.54	0		0.883358	0.946499	7.16061	7.0991	0.632757	2.88043		30.79	193	119	18	117	28	163	0.0174938	0.0321781	0.00138056	-16.1518
576	2013	450	6.10925	440700	0.904244	21.1131	0.310645	-0.0542241	-0.038224	0	0	11.0425	47.3	0	0.5	0.941995	0.802771	7.9195	7.04197	0.961881	2.88043			169	122	15	88	29	196	0.0195059	0.0358792	0.00227823	-85.8641
576	2014	626	6.43935	440700	0.628614	21.0991	0.294006	-0.024849	0.055392	0	0	11.1245	46.3351	0		0.585007	0.579596	8.06444	6.80431	0.612199	2.88043		34.67	248	246	21	124	35	200	0.0135602	0.0249426	0.00556365	-0.395
576	2017	487	6.18826	440700	0.620442	20.9136	0.15271	-0.0043788	0.003734	0	0	11.4043	42.3699	0		0.607585	0.827822	8.37554	6.98752	0.725724	2.88043		33.67	209	263	18	70	23	113	0.0133839	0.0246183	0.00612253	-21.2181
576	2018	235	5.45959	440700	0.643201	21.2334	0.311863	0.197116	-0.138489	0	0	11.4853	41.83	0		0.744547	0.709014	8.49419	7.29413	0.725724	2.88043			60	62	23	68	14	68	0.0138748	0.0255214	0.00242061	25.9417
576	2019	232	5.44674	440700	0.825706	21.1843	0.277351	-0.00207825	0.20862	0	0	11.5868	40.4	0		0.615649	0.847846	8.52485	7.50067	0.558514	2.88043			46	49	20	74	13	76	0.0178117	0.032763	0.013356	16.7202
576	2020	278	5.62762	440700	0.744807	21.3876	0.106346	-8.43485e-05	0.040904	0	0	11.6151	39.2	0		0.785989	0.527035	8.16244	7.50001	0.547335	2.88043			43	65	17	102	17	77	0.0160666	0.029553	0.0165499	22.8146
576	2021	326	5.7869	440700	0.692076	21.3409	0.120657	0.0649162	0.04826	0	0	11.731	40.379	0		0.704969	0.723453	8.19854	7.45458	1.13948	2.88043			40	65	20	143	21	77	0.0149291	0.0274607		9.56419
576	2022	448	6.10479	440700	0.451129	21.4197	0.108491	-0.0264448	-0.174647	0	0	11.7685	40.9	0		0.743189	0.503971	8.11043	7.07922	0.813069	2.88043			34	113	17	166	29	123	0.00973154	0.0179002		5.16881
581	2008	5830	8.67077	320200	0.446647	22.2489	0.406925	0.17584	-0.028209	0	1	10.3412	55	0		0.385989	0.50564	7.71605	7.53111	0.83314	1.88343												40.9769
581	2009	5205	8.55737	320200	0.365713	22.3399	0.385955	0.042871	0.015602	0	1	10.4475	53.9	0		0.32358	0.336958	7.74531	7.59469	0.963753	1.88343												24.862
581	2010	5297	8.5749	320200	0.552137	22.6345	0.357282	0.0792963	0.743552	0	1	10.6317	52.5	0	0.5	0.341536	0.471373	7.96989	8.14489	0.727658	1.88343												70.2299
581	2011	5340	8.58298	320200	0.42872	22.7938	0.326492	0.0411477	0.098097	0	1	10.8018	51.3	0	0.5	0.47111	0.465987	8.00935	8.21948	0.42872	1.88343	12.55		3307	3301		785	203	1051				11.1712
581	2012	5179	8.55237	320200	0.450341	23.1262	0.189489	0.105442	-0.14968	0	1	10.8978	50.17	0		0.436901	0.440074	8.5302	8.06969	0.783864	1.88343	16.01		3211	3574		725	259	621			0.0146835	-154.62
581	2013	5140	8.54481	320200	0.339093	23.2939	0.235316	0.0614918	0.114455	0	1	10.998	49.2	0		0.39704	0.328029	8.54208	8.1783	0.997747	1.88343	19.5525		3154	3294		912	340	594			0.0161921	27.0633
581	2014	5134	8.54364	320200	0.355648	23.3966	0.222622	0.0614207	0.136899	0	1	11.0835	47.4041	0		0.43497	0.44312	8.6292	8.31361	0.519866	1.88343	22.75		2918	3225		1035	252	622			0.0215149	93.5454
581	2017	5411	8.59619	320200	0.32518	23.7305	0.241196	0.0473381	0.40397	0	1	11.3606	45.0157	0	1	0.242774	0.290793	8.76226	8.58938	0.67793	1.88343	27.11		2705	3251	86	1282	228	564			0.0193424	149.062
581	2018	5522	8.6165	320200	0.352057	23.7626	0.212524	0.0418524	-0.032782	0	1	11.436	44.5	0	1	0.356501	0.283664	8.54844	8.54269	0.572529	1.88343	28.27		2759	3386	91	1236	230	579			0.0193023	180.096
581	2019	5441	8.60172	320200	0.359843	23.8996	0.270206	0.0437705	0.007187	0	1	11.5092	44.4	0	0.5	0.360728	0.238945	8.54162	8.55334	0.262563	1.88343	29.28		2723	3355	86	1175	171	654			0.0174438	276.115
581	2020	5389	8.59212	320200	0.404712	24.032	0.312834	0.0285847	0.466678	0	1	11.5398	43.1	0		0.401216	0.429451	8.59179	8.94005	0.666386	1.88343	32.87		2514	3208	89	1238	176	678			0.0194723	183.676
581	2021	5340	8.58298	320200	0.262563	24.0544	0.286304	0.0224417	0.061985	0	1	11.6645	44.4943	0		0.248911	0.281342	8.64747	9.00336	0.565865	1.88343	34.6		2391	3203	95	1231	167	644				239.263
581	2022	5889	8.68084	320200	0.262563	24.0742	0.353824	-0.0902853	-0.069636	0	1	11.7189	45.5	0	2	0.362774	0.394253	8.59735	8.86468	0.508575	1.88343	37.46		2607	3484	99	1413	169	724				279.326
582	2008	962	6.86901	450500	0.814939	20.272	0.617687	0.0689032	0.074413	0	1	8.85666	42.4	0		1.11236	0.821423	7.85524	5.74388	0.638101	4.82901									0.0101252	0.000810775		1.68628
582	2009	835	6.72743	450500	0.749139	20.3458	0.579673	0.0954639	0.091939	0	1	8.95663	43.6	0	0.5	0.885006	1.21434	7.82874	5.90128	0.670438	4.82901									0.00930765	0.000745312		-9.02763
582	2010	840	6.7334	450500	0.789172	20.5212	0.589494	0.134271	0.875395	0	1	9.16637	47.1	0	0.5	0.970191	0.834857	8.03568	6.52267	0.747974	4.82901									0.00980504	0.00078514		14.8362
582	2011	836	6.72863	450500	0.771483	20.6571	0.599658	0.133115	1.51714	0	1	9.36913	48.4	0	1	0.675553	0.825228	8.09053	7.44789	0.359843	4.82901		39.71	392	505	12	227		29	0.00958526	0.000767542		0.663761
582	2012	790	6.67203	450500	1.02457	21.1266	0.721864	0.0888116	1.05618	0	1	9.4754	47.93	0	1	0.90011	0.876296	8.19594	8.18258	0.584047	4.82901		44.81	324	468	13	182	22	105	0.0127297	0.00101933		-22.3511
582	2013	3043	8.0206	450500	0.938949	22.8713	0.549908	0.106553	0.775359	0	1	9.57844	47.7	0	2	0.863392	0.770725	8.2238	7.92234	0.519274	4.82901		85.5734		2063	47	302	44	587	0.0116659	0.000934152		128.718
582	2014	2466	7.81035	450500	0.857553	22.8746	0.585073	0.138741	0.138702	0	1	9.65969	46.7365	0		0.556955	0.702162	8.29468	8.15246	0.620442	4.82901		78.43		1522	54	290	86	514	0.0106546	0.000853172		175.856
582	2017	3839	8.25297	450500	0.631673	23.2758	0.385631	0.10163	0.093614	0	1	9.82678	40.2243	0	0.5	0.557311	0.72979	7.87069		0.684077	4.82901		74.65		2275	90	330	181	963	0.0078482	0.000628446		108.188
582	2018	3755	8.23084	450500	0.85336	23.5633	0.389903	0.106995	0.285748	0	1	9.92096	39.67	0	0.5	0.789557	0.705641	7.86238		0.787882	4.82901		73.5		2466	89	376	183	641	0.0106025	0.000849		66.7838
582	2019	7197	8.88142	450500	0.817089	23.6219	0.409545	0.0855381	0.138143	0	1	9.96351	33.3	0	2	0.837505	0.8267	7.87568		0.558059	4.82901		80.54		5183	114	610	244	1046	0.0101519	0.000812915	0.000728741	240.07
582	2020	7509	8.92386	450500	0.811712	23.6894	0.380234	0.120511	0.118987	0	1	10.0059	32.1	0		0.785285	0.742037	7.87574		0.938746	4.82901		78.86		5525	111	559	226	1088	0.0100851	0.000807565	0.000949687	-42.2993
582	2021	8378	9.03336	450500	0.741091	24.0148	0.508957	0.0534876	0.099907	0	1	10.1162	33.0946	0	1.5	0.540598	0.73911	7.7986		0.657036	4.82901		76.73		5949	125	1021	260	1023	0.00920766	0.000737305		-144.184
582	2022	8682	9.06901	450500	0.741798	24.1065	0.48995	0.0881605	0.081301	0	1	10.1774	34	0	2.5	0.68825	0.510327	8.15712		0.706275	4.82901									0.00921644	0.000738008		-22.0105
586	2008	773	6.65028	510100	0.737551	20.0493	0.76967	0.0235295	-0.177139	0	0	9.44155	46.3	0	1	1.03968	1.04651	8.73935	6.71647	0.404712	7.00089										0.108053		0.429682
586	2009	754	6.62539	510100	0.875522	20.0615	0.769446	0.0774187	-0.098199	0	0	9.55756	47.4	0	1	0.691934	1.03718	6.76903	6.62318	0.612199	7.00089										0.128266		1.36334
586	2010	784	6.66441	510100	0.90533	20.0866	0.652037	0.0535622	0.052713	0	0	9.75182	50.5	0	1	0.86228	1.09925	7.03971	6.67202	0.61092	7.00089										0.132633	0.00225938	6.0721
586	2011	748	6.6174	510100	0.844385	20.0671	0.602867	0.0424146	0.227503	0	0	9.95355	52.5	0	1	0.890252	0.874561	7.83919	6.91255	0.60405	7.00089	29.81		194	135	31	111	308	163		0.123704	0.0072882	-3.98175
586	2012	717	6.57508	510100	0.89344	20.058	0.582026	0.0511409	-0.087267	1	0	10.0805	51.66	0	1	0.835048	0.616702	7.83635	6.85081	0.900448	7.00089	26.64		216	117	34	369	54	143		0.130891	0.0210637	2.97046
586	2013	1038	6.94505	510100	0.807729	20.0088	0.536989	0.0311464	-0.06	1	0	10.1808	51.7	0	1	0.600634	0.820471	7.87999	6.61839	0.643201	7.00089	37.2833	62.7167		83	39	701	51	164		0.118334	0.0236499	-4.30961
586	2014	1174	7.06817	510100	0.813071	20.1026	0.56173	0.0434602	0.151457	1	0	10.2589	48.928	1	1	0.72165	0.896311	7.95354	6.70669	0.754859	7.00089	42.51	57.5		235	59	656	69	155		0.119117	0.0177379	1.14488
586	2017	1093	6.99668	510100	0.779063	20.1447	0.531551	-0.0504907	-0.142082	0	0	10.5181	38.7454	1	1	0.52181	0.605203	8.28626	6.54628	0.704265	7.00089	23.33		838	142	29	732	69	121		0.114134	0.0239897	-0.303954
586	2018	983	6.89061	510100	0.7562	20.2114	0.564357	-0.00660171	0.093185	1	0	10.6134	37.67	1	1	0.729928	0.54298	8.26278	6.67255	0.567663	7.00089	29.29		695	106	25	696	63	93		0.110785	0.0243594	0.297298
586	2019	742	6.60935	510100	0.694387	20.2536	0.570667	-0.0237333	0.017723	1	0	10.7497	37.3	1	1	0.616716	0.85857	8.34374	6.82543	0.535614	7.00089	33.83		491	384	28	149	43	138		0.101729	0.0366069	-0.487357
586	2020	603	6.40192	510100	0.752862	20.0116	0.443661	0.0016256	0.11706	1	0	10.7914	36.2	1	1	0.829604	0.603326	8.38688	7.04041	0.749955	7.00089	28.85		429	253	31	132	62	125		0.110296	0.0547473	1.96067
586	2021	458	6.12687	510100	0.614851	20.0601	0.415471	-0.0123653	-0.07311	0	0	10.894	36.9565	1	1	0.619915	0.584744	8.44419	7.08364	0.262563	7.00089	33.62		304	217	19	107	40	75		0.090077		0.315907
586	2022	473	6.1591	510100	0.508575	20.1403	0.426107	0.0367788	-0.007407	0	0	10.9464	37.3	1	1	0.537236	0.742627	8.3164	7.05475	0.694387	7.00089	31.08		326	234	23	109	52	55		0.0745074		-0.23947
589	2008	7763	8.95712	520100	1.05793	22.114	0.69736	0.062874	0.081307	0	1	8.17795	42.3	0	1	1.02647	1.09905	8.22695	7.71847	1.08282	6.35117												0.947705
589	2009	8089	8.99826	520100	0.810576	22.1901	0.642196	0.0886373	0.083093	0	1	8.27198	37.7	0	1	0.915158	0.661302	8.0825	7.77131	0.900448	6.35117											0.00303072	30.8272
589	2010	9381	9.14644	520100	1.09711	22.4242	0.706288	-0.0604045	0.314378	0	1	8.43428	39.1	0	1	0.95585	1.10771	8.287	7.97577	0.665453	6.35117											0.00299451	0.399009
589	2011	8754	9.07727	520100	1.00423	22.6781	0.695743	-0.0576618	0.210298	0	1	8.64854	38.5	0	1	1.12548	0.856585	8.34394	8.2018	0.61934	6.35117				7612		657		485			0.00312139	-87.6888
589	2012	8797	9.08217	520100	0.918223	22.6306	0.66665	0.160003	-0.124681	0	1	8.83233	39.08	0	1	0.762835	0.750952	8.17133	8.05453	0.963753	6.35117	6.79		6088	7393	45	960	113	286			0.0321001	25.6699
589	2013	8818	9.08455	520100	0.670856	22.7477	0.685134	0.021019	-0.018029	0	1	8.998	40.5	0	1	0.956698	0.870538	8.13645	8.03869	0.662564	6.35117	6.8497	93.1504		7366	51	956	155	290			0.026482	103.704
589	2014	7895	8.97398	520100	0.588611	22.9985	0.612106	0.0998314	-0.141129	0	1	9.13415	41.6283	1	1	0.759157	0.576287	8.12069	7.90916	0.89344	6.35117	8.42	91.57		6491	46	950	128	280			0.0175711	-125.744
589	2017	6103	8.71654	520100	0.807885	22.997	0.656262	0.023293	0.245614	0	1	9.51346	40.0872	1	1	0.544369	0.695451	8.29892	8.24461	0.401553	6.35117	10.49	89.51		4891	48	622	225	317			0.0181865	119.741
589	2018	6337	8.75416	520100	0.595976	23.0729	0.674158	0.0699535	-0.019295	0	1	9.60282	38.87	1	1	0.831923	0.580016	8.19541	8.20482	0.670438	6.35117	8.65	51.39	2533	4910	44	635	210	538			0.0181038	25.506
589	2019	6052	8.70814	520100	0.738881	23.0766	0.646081	0.166513	-0.053768	0	1	9.72731	36.1	1	1	0.841796	0.51217	8.20294	8.18266	0.970406	6.35117	9.37	55	2156	4751	41	554	224	482			0.0180593	36.6822
589	2020	6131	8.72111	520100	0.767804	23.167	0.576066	0.144089	0.054254	0	1	9.78844	34.8	1	1	0.575028	0.770317	8.21529	8.21947	0.725724	6.35117	10.57	62.03	1680	4725	40	629	215	522			0.0175659	18.0106
589	2021	6174	8.7281	520100	0.613234	23.2786	0.538593	0.0221978	0.077922	0	1	9.88259	35.6609	1	1	0.510307	0.594834	8.28046	8.27576	0.469886	6.35117	11.6942	59.2484	1794	4690	41	680	215	548				-98.1315
589	2022	6362	8.7581	520100	0.674015	23.4808	0.588761	-0.00704959	0.149958	0	1	9.91168	35.3	1	1	0.603666	0.659278	8.19252	8.38985	0.876647	6.35117	12.76	59.15	1787	4900	46	667	221	528				-223.339
590	2008	2139	7.66809	430400	1.11411	20.1894	0.455904	0.0594999	0.137892	0	1	9.35487	44.2	0	0.5	0.875606	0.989254	7.80691	5.62574	0.488985	6.34408												7.14134
590	2009	2184	7.68891	430400	0.747799	20.0623	0.552185	0.066127	0.158582	1	1	9.47729	43.5	0	0.5	0.927558	1.01238	7.85278	5.7649	0.526266	6.34408												1.09517
590	2010	1884	7.54115	430400	1.08282	20.1589	0.50964	0.149418	0.136944	0	1	9.68271	45.8	0	4	0.816178	0.780941	7.95095	5.96116	0.61092	6.34408											0.00336932	2.73943
590	2011	1851	7.52348	430400	0.961881	20.2165	0.4003	0.0512342	0.102314	0	1	9.88683	47.6	0	1	0.637721	0.939013	7.96706	6.04867	0.839669	6.34408			1842	598	29	91	186	947			0.00585367	2.68497
590	2012	1955	7.57815	430400	0.909357	20.3723	0.320214	0.0280477	0.057966	0	1	10.0058	47.42	0	0.5	0.852615	0.90906	7.89896	6.08044	1.08763	6.34408	9		1322	651	32	120	227	925			0.00326233	-4.24355
590	2013	1861	7.52887	430400	0.909695	20.1301	0.512252	0.00746009	-0.29558	0	1	10.1114	47	0	0.5	0.781582	0.925612	7.92377	5.77601	0.61493	6.34408	9.511		1216	524	34	120	239	944			0.00472062	0.205149
590	2014	1654	7.41095	430400	0.913269	20.1902	0.686265	-0.0867524	-0.206557	0	1	10.205	46.1661	0		0.798773	0.828172	7.98084	5.5925	1.02976	6.34408	8.28		1140	272	27	87	206	1062			0.00744006	-8.69625
590	2017	1466	7.29029	430400	0.800606	20.5883	0.332371	-0.102026	0.082318	0	1	10.4313	41.7235	0	2.5	0.801549	0.621885	8.18292	6.16564	0.353271	6.34408	11.25		997	350	27	66	159	864			0.00633832	-32.7685
590	2018	1401	7.24494	430400	0.797998	20.5207	0.290081	0.000801174	-0.459127	0	1	10.503	39.68	0		0.567568	0.79469	8.17155	5.5774	0.626137	6.34408	13.56	86.44		322	30	63	158	828			0.00916556	-3.52982
590	2019	1336	7.19744	430400	0.584047	20.5569	0.265232	0.034495	0.695456	0	1	10.5904	37.6	0	2	0.631287	0.515715	8.20251	6.13306	1.13948	6.34408	13.92	86.08		310	30	65	158	773			0.011172	2.66525
590	2020	1256	7.13569	430400	0.731967	20.6092	0.277164	0.0577035	-0.126794	0	0	10.6402	38.1	0	0.5	0.573783	0.606062	8.15474	6.02659	0.793239	6.34408	15.37	84.63		292	28	60	154	722			0.0107539	-1.16009
590	2021	1214	7.10168	430400	0.588298	20.6906	0.294996	0.0260339	0.093368	0	0	10.7378	39.3506	0	0.5	0.677038	0.786646	8.22989	6.09855	0.582055	6.34408	16.89	83.11		294	25	55	159	681				0.286175
590	2022	1309	7.17702	430400	0.519866	20.8775	0.397907	0.0466882	0.165418	0	0	10.7928	39.4	0	2	0.492255	0.672692	8.18346	6.20329	0.272394	6.34408	19.63	80.37		323	32	72	191	691				12.8079
591	2008	3279	8.09529	500000	1.01281	21.4044	0.787047	0.0858925	0.120577	0	1	8.66452	47.7	0	1	0.859424	0.830486	7.80691	8.03875	0.620922	6.79603									0.178653			4.98208
591	2009	5173	8.55121	500000	0.996001	21.4752	0.791552	0.0211925	0.096721	0	1	8.78416	52.8	0	1	0.700006	0.71092	7.85278	7.90443	0.904244	6.79603									0.175688			0.576772
591	2010	5089	8.53484	500000	0.665453	21.5541	0.768555	0.0488476	0.134705	0	1	8.97785	55	1	1	0.833666	1.07894	7.95095	8.03014	0.798618	6.79603									0.117381			-5.34079
591	2011	6490	8.77802	500000	0.656384	21.7157	0.809792	0.0349662	0.101039	0	1	9.21148	55.4	1	1	0.929957	0.704163	9.22638	8.00365	0.506196	6.79603			3888	3197				3293	0.115782			9.4212
591	2012	6675	8.80612	500000	0.995572	21.7964	0.817919	0.0649332	-0.015518	0	1	9.34221	52.37	1	1	0.651384	0.938041	9.19717	7.97693	0.892591	6.79603			3400	3528			645	2502	0.175612			29.3655
591	2013	5474	8.60776	500000	0.690709	21.8774	0.823249	-0.00588691	-0.0155	0	1	9.45589	50.5	1	1	0.992697	1.016	9.18964	8.04776	0.573419	6.79603				3068			606	1800	0.121836			-3.32691
591	2014	4576	8.42858	500000	0.678692	21.9245	0.856287	0.00367861	0.02448	0	1	9.5654	45.7775	1	1	1.0138	0.7241	9.20543	8.15962	0.395543	6.79603						1710	498	2368	0.119717			0.26924
591	2017	2555	7.84581	500000	0.80251	24.1748	0.611733	0.0528152	0.201059	0	1	9.8743	44.1942	1	1	0.548095	0.644678	8.33318	8.25236	0.70535	6.79603	27.36		1856	1342	86	160	47	920	0.141557		0.00414665	67.7818
591	2018	2050	7.6256	500000	0.558514	24.2561	0.623772	0.0533518	-0.032238	0	1	9.92148	40.9	1	1	0.808936	0.49645	8.4511	8.3166	0.999895	6.79603	34.09		1351	928	84	403	36	599	0.098518		0.00212969	142.872
591	2019	1824	7.50879	500000	0.776605	24.3463	0.640408	0.0486925	-0.00514	0	1	10.0692	40.2	1	1	0.774571	0.848409	8.55966	8.36038	1.00202	6.79603	38.05		1130	1007	101	359	37	320	0.136988		0.00181691	-47.4065
591	2020	1833	7.51371	500000	0.62655	24.3908	0.638227	0.0541409	0.058654	0	1	10.1267	40	1	1	0.618452	0.610556	8.53399	8.41264	0.61934	6.79603	40.59		1089	736	94	532	30	441	0.110519		0.00152717	-176.756
591	2021	1859	7.52779	500000	0.675655	24.4063	0.625136	0.0515267	0.322481	0	1	10.2362	40.098	1	1	0.478609	0.70621	8.62805	8.68959	0.912785	6.79603	46.1		1002	839	97	434	56	433	0.119181			164.335
591	2022	2078	7.63916	500000	0.778755	24.5627	0.530365	0.109646	0.316517	0	1	10.2795	40.1	1	1	0.493553	0.571984	8.69663	8.91286	0.852518	6.79603	44.32		1157	1188	100	263	68	459	0.137367			-301.736
592	2008	865	6.76273	350100	1.13948	20.685	0.438407	0.0391669	2.77995	0	0	9.28943	50	0	1	1.15648	1.14406	6.64424	6.267	1.13948	4.26824									0.110284	0.148859		-40.0709
592	2009	1323	7.18766	350100	1.13948	20.7936	0.429733	0.047584	0.139038	0	0	9.41218	49.1	0	1	1.54313	1.10749	7.5413	6.18305	0.867136	4.26824									0.110284	0.148859		-1.88745
592	2010	1162	7.0579	350100	0.935118	21.3792	0.355135	-0.049848	0.545054	0	0	9.59812	51	0	1	1.09896	1.07959	7.70607	6.61393	1.13948	4.26824									0.0905046	0.122162	0.000736402	-47.4266
592	2011	1992	7.59689	350100	1.13948	21.3235	0.32262	-0.0250929	0.380061	0	0	9.77339	51.6	0	1	1.06754	1.05631	7.68894	6.67258	0.995919	4.26824		33.09	1260	1593	61	47	57	234	0.110284	0.148859	0.00055022	8.34088
592	2012	1359	7.2145	350100	1.13948	21.325	0.303001	0.0431751	0.056165	0	0	9.88846	51.71	0	1	1.17385	1.08155	7.686	6.92371	0.488985	4.26824		44.81	675	1010	60	58	62	169	0.110284	0.148859	0.00029028	-9.0715
592	2013	1371	7.2233	350100	0.934254	21.3259	0.262255	-0.0384478	0.179538	0	0	9.9928	52	0	1	0.952218	1.17599	7.66172	7.07653	0.535614	4.26824		94.5296		989	56	87	72	167	0.090421	0.122049	0.000365008	10.7761
592	2014	1295	7.16627	350100	1.13948	21.4866	0.333412	-0.00413974	0.008036	0	0	10.0881	52.0265	0	1	1.20243	1.02423	7.57452	7.11746	0.650714	4.26824		92.51		884	64	107	78	162	0.110284	0.148859	0.000394778	8.34089
592	2017	1179	7.07242	350100	1.13948	22.1923	0.194945	0.00553631	0.079057	0	0	10.3792	47.7107	1	1	0.942907	1.21897	7.92666	7.157	0.595006	4.26824		88.12		716	104	102	59	198	0.110284	0.148859	0.000253322	0.597788
592	2018	1030	6.93731	350100	0.824855	22.1828	0.213906	-0.148578	0.102596	0	0	10.4858	48.13	1	1	1.10606	0.892091	7.94587	7.2846	0.755856	4.26824		84.86		776	52	49	64	89	0.0798329	0.107757	0.000206665	-19.3266
592	2019	1127	7.02731	350100	1.13948	22.1704	0.158587	0.0830416	0.033106	0	0	10.6548	48.5	1	1	1.07761	1.01322	8.05654	7.27051	0.450762	4.26824		84.73		847	54	61	68	97	0.110284	0.148859	0.000232761	-18.5683
592	2020	1060	6.96602	350100	0.654519	22.3198	0.335763	-0.0210141	0.27718	0	0	10.6898	46.3	1	1	0.878634	0.823506	8.09254	7.55043	0.861974	4.26824		89.06		797	48	56	68	91	0.0633471	0.0855049	0.00103157	-2.86313
592	2021	1116	7.01751	350100	0.739147	22.148	0.400775	-0.00747537	0.301596	0	0	10.7957	46.8473	1	1	1.08794	1.0356	8.22783	7.79642	0.986386	4.26824		81.99		826	50	72	74	94	0.0715377	0.0965605		-9.6088
593	2008	1616	7.38771	510100	0.950321	20.194	0.651313	0.0690954	-0.07028	0	0	9.44155	46.3	0	1	1.12682	0.752083	8.73935	5.8653	0.770862	7.00089									0.608923			4.77867
593	2009	708	6.56244	510100	0.697263	20.1724	0.519646	0.0926572	0.173805	0	0	9.55756	47.4	0	1	1.11236	1.12346	8.73724	6.45654	0.707386	7.00089									0.446774			-10.5011
593	2010	817	6.70564	510100	1.13948	20.3356	0.583379	0.0797697	-0.139279	0	0	9.75182	50.5	0	1	0.935417	0.938987	9.04005	6.21731	0.588298	7.00089									0.730129			8.04551
593	2011	734	6.59851	510100	1.03434	20.2976	0.488884	0.140793	0.961397	0	0	9.95355	52.5	0	1	0.869293	1.1106	9.22638	6.92946	0.754859	7.00089	8.85		479	247	24	101		362	0.662757			-0.103336
593	2012	1056	6.96224	510100	0.808166	20.257	0.464663	0.0204079	-0.191078	0	0	10.0805	51.66	0	1	0.700872	0.724282	9.19717	6.54166	0.755856	7.00089	6.82		842	750	29	68		209	0.517836			3.84375
593	2013	1083	6.98749	510100	0.660224	20.6245	0.263404	0.0224944	0.021183	0	0	10.1808	51.7	0	1	0.885039	0.690812	9.18964	6.55253	0.744807	7.00089	6.4635	93.5365		806	29	67		181	0.423042			-31.8881
593	2014	1059	6.96508	510100	0.912785	20.4602	0.13501	0.0300071	-0.037129	0	0	10.2589	48.928	1	1	0.6015	0.689613	9.20543	6.51969	0.638731	7.00089	6.4	94		784	29	70		176	0.584871			7.65717
593	2017	833	6.72503	510100	0.701912	21.2689	0.357766	0.0473395	0.025527	0	0	10.5181	38.7454	1	1	0.630718	0.840474	8.33318	6.71185	1.03655	7.00089	14.29	85.72		287	41	88	229	188	0.449753			-20.7571
593	2018	824	6.71417	510100	0.827217	21.214	0.432778	0.00859473	0.299379	0	0	10.6134	37.67	1	1	0.537578	0.562369	8.4511	6.96821	0.813069	7.00089	14.2	85.8		293	41	71	208	211	0.530043			-10.3194
593	2019	1090	6.99393	510100	0.654181	21.4096	0.50351	0.0272807	0.645032	0	0	10.7497	37.3	1	1	0.711313	0.511515	8.55966	7.31059	0.262563	7.00089	17.25	82.75		400	70	95	204	321	0.419169		0.000132612	53.1055
593	2020	1073	6.97821	510100	0.537085	21.4661	0.500502	0.0522118	0.228793	0	0	10.7914	36.2	1	1	0.548284	0.564159	8.53399	7.5145	0.876969	7.00089	17.99	82.01		418	72	120	191	272	0.34414		0.000799525	0.368364
593	2021	1039	6.94601	510100	0.478093	21.4943	0.489825	0.0975637	0.181949	0	0	10.894	36.9565	1	1	0.490615	0.556146	8.62805	7.69336	0.519274	7.00089	18.29	81.71		387	69	106	174	303	0.30634			-5.16713
593	2022	1028	6.93537	510100	0.767027	21.5044	0.470794	0.0803025	-0.025485	0	0	10.9464	37.3	1	1	0.674792	0.570038	8.69663	7.6744	0.891638	7.00089	19.35	80.64		328	65	186	188	261	0.491476			1.30113
595	2008	4388	8.38663	640100	1.06585	20.6475	0.474603	0.0316865	-0.11213	0	1	7.95702	52.9	0		0.823976	0.939922	7.71605	5.92413	0.727658	6.90066									0.0229921	0.0422917		-2.3077
595	2009	3953	8.28223	640100	0.78117	20.5821	0.574357	0.0426837	-0.470112	0	1	7.95702	48.9	0	0.5	0.903398	0.70639	7.74531	5.34153	0.874161	6.90066									0.016851	0.0309958	0.00119709	-3.10927
595	2010	3684	8.21175	640100	0.770862	20.4252	0.722021	-0.0203753	0.55977	0	1	7.95702	49	0	0.5	1.13165	0.864916	7.96989	5.83022	0.662564	6.90066									0.0166287	0.0305868		1.87268
595	2011	2483	7.81722	640100	0.666386	20.5945	0.754488	-0.0328474	0.247943	0	0	7.95702	50.2	0		0.736601	0.719943	7.15688	6.2429	0.70535	6.90066	6.44	44.83	1210	1916	22	122	106	317	0.014375	0.0264413		1.13678
595	2012	2391	7.77947	640100	0.727273	20.5518	0.734147	0.0446541	-0.21533	0	0	7.95702	49.52	0	0.5	0.788736	0.818778	7.16061	6.00257	0.584047	6.90066	6.55	44.85	1165	1851	21	116	115	288	0.0156884	0.0288573	0.0309149	5.00209
595	2013	2323	7.75061	640100	0.800371	20.7774	0.738589	-0.00903327	-0.130604	0	0	7.95702	49.3	0		0.763949	0.796456	7.90061	5.88245	0.552747	6.90066	8.179	91.8209		1740	18	139	109	317	0.0172652	0.0317577	0.0212494	-11.1747
595	2014	1326	7.18992	640100	0.770434	20.7683	0.720412	-0.0389467	0.369751	0	0	7.95702	48.7351	0	1.5	0.696934	0.874187	7.95493	6.4452	1.13948	6.90066	8.9	91.1		955	11	73	91	196	0.0166194	0.0305698	0.0124832	8.28528
595	2017	1423	7.26052	640100	0.822	21.3542	0.590115	-0.000520581	0.225086	0	0	8.14426	45.8993	0		0.586239	0.806669	7.87069	6.33573	0.737485	6.90066	10.61		960	998	17	98	61	249	0.0177318	0.0326159	0.00753462	11.915
595	2018	1488	7.30519	640100	0.535128	21.3268	0.616965	0.0157337	-0.007904	0	0	8.21749	44.54	0	1	0.730991	0.799326	8.07924	6.30944	0.299552	6.90066			961	1107	16	85	63	217	0.0115435	0.0212332	0.00880595	-3.8035
595	2019	1335	7.19669	640100	0.469886	21.145	0.749768	0.00701464	-0.280081	0	0	8.22911	42.3	0		0.650419	0.710893	8.09474	6.03836	0.680482	6.90066			862	975	23	83	76	178	0.0101362	0.0186445	0.00918313	-1.30772
595	2020	1206	7.09506	640100	0.707386	21.1826	0.369118	-0.12267	-0.341624	0	1	8.27399	41	0		0.699612	0.64263	7.87574	5.67212	0.650487	6.90066			843	844	12	67	68	215	0.0152594	0.0280682	0.00821238	-76.7181
595	2021	942	6.84801	640100	0.772559	21.033	0.403466	-0.0368922	-0.147099	0	1	8.41678	44.7018	0	0.5	0.493914	0.787287	8.29787	5.64083	1.08282	6.90066	19.96	80.04		682	15	69	55	121	0.0166653	0.0306541		6.59965
595	2022	861	6.75809	640100	0.708387	20.9416	0.414892	-0.0596363	0.432839	0	1	8.53101	48.3	0	0.5	0.585163	0.589518	8.18601	6.0485	0.508575	6.90066	18.93	81.07		636	16	56	40	113	0.015281	0.0281079		0.741692
596	2008	3790	8.24012	341600	0.778875	21.1417	0.418873	0.136727	0.147787	0	1	9.08836	46.6	0	0.5	0.515204	0.708906	8.00352	7.02381	0.567663	4.93719												3.57863
596	2009	3950	8.28147	341600	0.538543	21.0176	0.398019	0.249457	-0.027178	0	1	9.2166	48.7	0	1	0.369553	0.618653	8.12584	6.98538	0.355648	4.93719												17.2478
596	2010	4621	8.43837	341600	0.619261	21.3427	0.435138	0.249457	0.400864	0	1	9.42217	52.1	0		0.587091	0.606301	8.28878	7.24969	0.821468	4.93719												1.38366
596	2011	5203	8.55699	341600	0.42787	22.1683	0.349073	0.147555	0.760354	0	1	9.63565	54.3	0		0.499726	0.530845	8.41555	7.75255	0.936004	4.93719	8.77		4272		76	225		3986			0.000254812	-124.293
596	2012	5440	8.60153	341600	0.60405	22.3925	0.364091	0.204755	0.268768	0	1	9.75337	54.64	0	1.5	0.602385	0.47448	8.44441	7.91127	0.636607	4.93719	10.31		4305	4086	77	278	570	429			0.0328481	32.5685
596	2013	5988	8.69751	341600	0.499957	22.484	0.356576	0.109724	0.091378	0	1	9.86419	54.6	0	0.5	0.434058	0.379685	8.34509	7.91604	0.798618	4.93719	9.3687	81.4796		4086	77	278	570	429			0.0313579	22.1885
596	2014	5937	8.68896	341600	0.540905	22.5817	0.348088	0.0604184	0.015343	0	1	9.94505	53.1335	0	0.5	0.571796	0.354533	8.23801	7.91236	0.534809	4.93719	10.41	89.59		4440	95	282	588	532			0.0238234	19.0097
596	2017	7991	8.98607	341600	0.438288	23.041	0.326182	0.0916899	0.158079	0	1	10.2043	47.5175	0	2	0.485905	0.392912	8.29616	8.16897	0.299552	4.93719	22.3	77.6999		5194	187	330	1500	780			0.0216962	29.6213
596	2018	8323	9.02678	341600	0.363051	23.2498	0.35813	0.115179	0.246518	0	1	10.3092	46.13	0	0.5	0.335238	0.434555	8.53733	8.37067	0.408891	4.93719	21.43	78.57		5357	170	400	1600	796			0.0179526	-11.0803
596	2019	9681	9.17792	341600	0.361137	23.3531	0.320024	0.0138738	0.199262	0	1	10.5217	41.3	0	1.5	0.417677	0.56876	8.67225	8.48049	0.800606	4.93719	24.48	75.52		5452	187	471	2378	1193			0.0194003	38.4559
596	2020	9936	9.20392	341600	0.391848	23.4437	0.31197	0.238667	-0.01199	0	1	10.5631	40.5	0	0.5	0.434966	0.347367	8.60174	8.45256	0.488985	4.93719	26.42	73.59		5215	197	474	2619	1431			0.0197809	61.0526
596	2021	10745	9.2822	341600	0.408891	23.9587	0.321237	0.206715	0.289326	0	1	10.668	40.9998	0	0.5	0.544311	0.568664	8.59702	8.66115	0.918972	4.93719	25.7	74.3		5387	217	586	2911	1644				-363.439
596	2022	11310	9.33344	341600	0.486318	24.1174	0.351025	0.104328	0.259492	0	1	10.7154	41.3	0		0.474895	0.493937	8.57766	8.84268	0.323113	4.93719	28.85	71.15		5598	209	562	3082	1859				210.494
597	2008	7573	8.93234	210100	1.11411	22.1352	0.616339	0.172765	0.243843	0	1	9.52286	55.8	0		0.875606	0.989254	7.80691	7.85027	0.623713	5.30653											0.000975917	0.383654
597	2009	11313	9.33371	210100	0.747799	22.5281	0.662181	0.101318	0.104954	1	1	9.62987	52	0		0.927558	1.01238	7.85278	7.70351	0.800371	5.30653											0.00163204	-96.8826
597	2010	9684	9.17823	210100	1.08282	22.447	0.630044	0.0456639	-0.052076	1	1	9.82321	54.1	0		0.816178	0.780941	7.95095	7.72221	0.776605	5.30653											0.00240203	-24.078
597	2011	9576	9.16702	210100	0.961881	22.4935	0.702104	-0.0397321	-0.195835	1	1	10.009	54.7	0		0.637721	0.939013	7.96706	7.5103	0.677507	5.30653			7474	6547		1022	636	1371			0.0034272	90.521
597	2012	9191	9.12598	210100	0.909357	22.5139	0.706934	0.0143644	-0.004601	1	1	10.1205	53.25	0		0.852615	0.90906	7.89896	7.53104	0.355648	5.30653	23.07		4610	5833	117	1064	703	1474			0.0200224	38.4788
597	2013	9099	9.11592	210100	0.909695	22.7454	0.788334	-0.0352613	0.001469	1	1	10.2115	52.7	0		0.781582	0.925612	7.92377	7.52871	0.632757	5.30653	25.3984	74.6016		5816	104	897	850	1432			0.0140312	-27.4714
597	2014	9004	9.10542	210100	0.913269	22.8719	0.677917	0.00548136	0.11955	1	1	10.2621	50.2492	0	1	0.798773	0.828172	7.98084	7.63809	0.787882	5.30653	25.16	74.83		5501	154	645	1216	1488			0.0139976	-66.7071
597	2017	8106	9.00036	210100	0.800606	23.0835	0.759463	-0.0284337	0.179036	0	1	10.0609	39.2999	0		0.801549	0.621885	8.18292	7.91509	0.635811	5.30653	31.97	68.02		5035	110	628	1437	896			0.0116774	72.7703
597	2018	7659	8.94364	210100	0.797998	23.1845	0.693411	0.0243277	0.315379	0	0	10.1392	39.6	0		0.567568	0.79469	8.17155	8.22235	0.807729	5.30653	33.48	66.53		4595	100	1200	1371	393			0.017371	67.5872
597	2019	7826	8.96521	210100	0.584047	23.2522	0.687569	0.0281184	0.100923	0	0	10.123	38.3	0		0.631287	0.515715	8.20251	8.29453	0.827139	5.30653	34.15		3170	5382	117	1314	672	341			0.0111868	131.992
597	2020	7567	8.93155	210100	0.731967	23.2219	0.661161	0.0469286	-0.101671	0	0	10.1312	37.4	0	0.5	0.573783	0.606062	8.15474	8.18055	0.725724	5.30653	35.06		2945	4567	79	1305	1295	321			0.0103426	-15.114
597	2021	7102	8.86813	210100	0.588298	23.3019	0.674474	0.0566414	0.103024	0	0	10.225	39.4257	0		0.677038	0.786646	8.22989	8.31356	0.661076	5.30653	35.71		4566	4308	72	1232	1137	353				21.7477
597	2022	6694	8.80897	210100	0.519866	23.3487	0.658715	0.0802712	0.0815	0	0	10.2742	40.6	0	0.5	0.492255	0.672692	8.18346	8.42265	0.657036	5.30653	36.45		4254	4088	87	1188	1037	294				-25.318
598	2008	3272	8.09316	510100	0.930787	21.4451	0.630833	0.084273	0.145978	0	1	9.44155	46.3	0	1	0.906036	0.899728	8.00488	7.57813	0.558514	7.00089									0.631086		0.00108856	12.7552
598	2009	3735	8.2255	510100	1.02319	21.453	0.691609	0.0352419	-0.061272	0	1	9.55756	47.4	0	1	1.1651	0.800501	7.80429	7.46033	0.875449	7.00089									0.693737		0.00395827	8.52529
598	2010	605	6.40523	510100	1.02405	21.6741	0.365283	0.129122	-0.574356	1	1	9.75182	50.5	0	1	0.732661	0.892316	7.93775	7.02963	0.984902	7.00089									0.694317			-25.8557
598	2011	2642	7.87929	510100	0.736236	22.682	0.474344	0.131271	2.1356	1	1	9.95355	52.5	0	1	0.737735	0.917994	7.58219	7.37478	0.573419	7.00089			1973	1138		307		1197	0.499178			-26.6379
598	2012	3070	8.02943	510100	0.902907	22.845	0.478082	0.117231	0.12213	1	1	10.0805	51.66	0	1	0.640217	0.598604	8.11237	7.41581	0.612199	7.00089	23.55		1563	1774	86	307	135	768	0.612183		0.000498209	26.2262
598	2013	3415	8.13593	510100	0.588124	23.0654	0.346266	0.103762	0.123059	1	1	10.1808	51.7	0	1	0.972092	0.715304	8.16843	7.44765	0.734589	7.00089	26.5	73.51		2139	112	384	271	509	0.398756		0.000476642	-104.729
598	2014	3336	8.11253	510100	0.846591	23.2207	0.383473	0.0965585	0.127286	1	1	10.2589	48.928	1	1	0.596091	0.552772	8.25323	7.57632	0.890469	7.00089	29.17	70.83		2223	86	270	418	339	0.574		0.000235762	-24.8284
598	2017	3523	8.16707	510100	0.841976	23.6547	0.456978	0.0883658	0.220055	0	1	10.5181	38.7454	1	1	0.822435	0.606567	8.33318	7.83808	0.614225	7.00089	44.28	55.72		1607	102	541	406	867	0.570871		0.000573732	-10.4441
598	2018	3767	8.23403	510100	0.564947	23.7641	0.466923	0.0913366	0.114787	0	1	10.6134	37.67	1	1	0.668959	0.554928	8.4511	7.90752	0.727658	7.00089	48	52		1618	107	641	374	1027	0.383042		0.000363443	84.0032
598	2019	3912	8.2718	510100	0.613048	23.9556	0.526595	0.0742553	0.163085	0	1	10.7497	37.3	1	1	0.545325	0.707131	8.55966	8.03353	0.918223	7.00089	49.74	50.26		1657	114	734	419	988	0.415655		0.000145813	-210.195
598	2020	4200	8.34284	510100	0.713395	24.1534	0.574368	0.0890981	0.110084	0	1	10.7914	36.2	1	1	0.683066	0.567698	8.53399	8.10416	0.602276	7.00089	51.19	48.81		2100	113	639	435	913	0.483692		8.8536e-05	-17.9859
598	2021	4421	8.39412	510100	0.76481	24.2646	0.584369	0.0790245	0.253555	0	1	10.894	36.9565	1	1	0.763651	0.651229	8.62805	8.29848	0.963753	7.00089	53.11	46.88		1972	112	777	335	1225	0.518552			-146.445
598	2022	4698	8.45489	510100	0.606815	24.3697	0.589566	0.0864697	0.133284	0	1	10.9464	37.3	1	1	0.487237	0.652087	8.69663	8.38881	0.694387	7.00089	54.81	45.19		2063	116	835	346	1338	0.411429			-243.933
599	2008	8892	9.09291	370200	1.05793	22.0988	0.703063	0.00727399	-0.006055	0	1	10.3396	56.33	0	1	1.02647	1.09905	8.22695	7.63797	0.752862	5.60848											0.00139517	-33.455
599	2009	8726	9.07406	370200	0.810576	22.1855	0.665519	0.0866664	-0.031894	0	1	10.4311	55.8	0	1	0.915158	0.661302	8.0825	7.60643	0.657036	5.60848											0.000769725	-28.4886
599	2010	9698	9.17967	370200	1.09711	22.2728	0.68597	0.0194017	0.375196	0	1	10.5757	54.2	0	1	0.95585	1.10771	8.287	7.87062	0.846378	5.60848											0.00731134	20.0365
599	2011	9044	9.10986	370200	1.00423	22.3157	0.691834	0.0394111	0.093061	0	1	10.7224	52.9	0	1	1.12548	0.856585	8.34394	7.99425	0.909357	5.60848			1048	7784	68	572	294	252			0.00566788	40.012
599	2012	8438	9.0405	370200	0.918223	22.2948	0.680971	0.0568467	-0.064442	0	1	10.82	51.46	0	1	0.762835	0.750952	8.17133	7.96406	0.459773	5.60848	4		7374	7469	54	435	281	199			0.00709213	-18.6641
599	2013	7780	8.95931	370200	0.670856	22.3047	0.679285	0.097895	-0.107766	0	1	10.9193	50.1	0	1	0.956698	0.870538	8.13645	7.8927	0.844385	5.60848	4.6529	95.347		6835	70	366	407	102			0.00752677	-19.6214
599	2014	7256	8.88958	370200	0.588611	22.3429	0.504491	0.109811	-0.245417	0	1	10.9925	48.4431	1	1	0.759157	0.576287	8.12069	7.65278	0.424319	5.60848	9.23	90.77		5715	77	374	288	802			0.0213173	-28.3661
599	2017	4840	8.48467	370200	0.807885	22.8491	0.665051	-0.0726803	-0.18872	0	1	11.1932	45.3545	1	1	0.544369	0.695451	8.29892	7.82334	0.506196	5.60848	16.1	83.9		3509	78	590	427	236			0.0164005	-54.1595
599	2018	4531	8.4187	370200	0.595976	22.9166	0.570377	-0.0255453	-0.063124	0	1	11.2446	43.99	1	1	0.831923	0.580016	8.19541	7.7853	0.656384	5.60848	22.69	77.31		3133	80	621	487	210			0.0137263	-39.2111
599	2019	4648	8.44419	370200	0.738881	23.0139	0.63229	-0.0233856	0.101024	0	1	11.1714	39.8	1	1	0.841796	0.51217	8.20294	7.85388	0.825706	5.60848	22.2	77.8		3239	82	647	489	191			0.0193408	-17.274
599	2020	5078	8.53267	370200	0.767804	23.0318	0.650014	0.00804601	0.071995	0	1	11.2	39.1	1	1	0.575028	0.770317	8.21529	7.86801	0.52483	5.60848	22.81	77.2		3626	83	682	503	184			0.0203987	68.7353
599	2021	4009	8.2963	370200	0.613234	23.1069	0.71132	-0.00798432	-0.112236	0	1	11.3278	39.9384	1	1	0.510307	0.594834	8.28046	7.86454	0.695843	5.60848	20.08	79.92		2854	49	669	315	122				55.8698
599	2022	4197	8.34213	370200	0.674015	23.0121	0.758393	0.0341402	-0.003599	0	1	11.3787	40	1	1	0.603666	0.659278	8.19252	7.84007	0.797998	5.60848	20.46	79.54		2976	52	706	343	120				63.8171
[truncated: 33,406 more rows]
